# Supplementary material for: Computational identification of putative lincRNAs in mouse embryonic stem cell
Source: Sci Rep. 2016 Oct 7;6:34892. doi: 10.1038/srep34892 (PMC5054606; doi:10.1038/srep34892)
Supplement: Supplementary Table S3 [file srep34892-s2.xls]

## Sheet: Supplementary Table 1. 1293 put
Supplementary Table 3. 1293 putative lincRNAs with the correction of 5 ends expressed in mouse ESCs
TCONS_00000745	chr1	+	13650560	13651450	13651450	13651450	1	13650560,	13651450,
TCONS_00001641	chr1	+	30930688	30931829	30931829	30931829	1	30930688,	30931829,
TCONS_00001642	chr1	+	30931588	30932328	30932328	30932328	1	30931588,	30932328,
TCONS_00001878	chr1	+	34492197	34493448	34493448	34493448	1	34492197,	34493448,
TCONS_00002286	chr1	+	37597769	37598669	37598669	37598669	1	37597769,	37598669,
TCONS_00003064	chr1	+	47237991	47238456	47238456	47238456	2	47237991,47238401,	47238197,47238456,
TCONS_00003548	chr1	+	55084266	55085449	55085449	55085449	1	55084266,	55085449,
TCONS_00004653	chr1	+	69733670	69734579	69734579	69734579	1	69733670,	69734579,
TCONS_00005101	chr1	+	74863395	74889699	74889699	74889699	3	74863395,74871933,74889346,	74868938,74872060,74889699,
TCONS_00005219	chr1	+	75314079	75314828	75314828	75314828	1	75314079,	75314828,
TCONS_00006150	chr1	+	88383824	88388057	88388057	88388057	1	88383824,	88388057,
TCONS_00006154	chr1	+	88421624	88422883	88422883	88422883	1	88421624,	88422883,
TCONS_00006751	chr1	+	94076805	94086460	94086460	94086460	3	94076805,94084691,94086346,	94077442,94084964,94086460,
TCONS_00006752	chr1	+	94077105	94078821	94078821	94078821	1	94077105,	94078821,
TCONS_00008831	chr1	+	130313754	130314421	130314421	130314421	1	130313754,	130314421,
TCONS_00009862	chr1	+	138665386	138675087	138675087	138675087	2	138665386,138672714,	138665947,138675087,
TCONS_00009875	chr1	+	138685486	138686178	138686178	138686178	1	138685486,	138686178,
TCONS_00009876	chr1	+	138686386	138690434	138690434	138690434	2	138686386,138689892,	138686773,138690434,
TCONS_00010756	chr1	+	154749620	154754370	154754370	154754370	1	154749620,	154754370,
TCONS_00012179	chr1	+	172963592	172964162	172964162	172964162	1	172963592,	172964162,
TCONS_00012187	chr1	+	172996292	173012359	173012359	173012359	3	172996292,173004429,173012228,	172996845,173004625,173012359,
TCONS_00013156	chr1	+	183075198	183076101	183076101	183076101	1	183075198,	183076101,
TCONS_00013223	chr1	+	183783005	183783567	183783567	183783567	1	183783005,	183783567,
TCONS_00013408	chr1	+	186823468	186824404	186824404	186824404	1	186823468,	186824404,
TCONS_00013954	chr1	+	193810212	193814024	193814024	193814024	2	193810212,193813873,	193810906,193814024,
TCONS_00014090	chr1	+	195458472	195459135	195459135	195459135	1	195458472,	195459135,
TCONS_00014580	chr1	-	9532116	9535559	9535559	9535559	1	9532116,	9535559,
TCONS_00015867	chr1	-	31006688	31007288	31007288	31007288	1	31006688,	31007288,
TCONS_00017833	chr1	-	55186542	55188187	55188187	55188187	1	55186542,	55188187,
TCONS_00018488	chr1	-	63485648	63492539	63492539	63492539	2	63485648,63491785,	63485840,63492539,
TCONS_00019284	chr1	-	74863158	74863853	74863853	74863853	1	74863158,	74863853,
TCONS_00019865	chr1	-	81417016	81495439	81495439	81495439	2	81417016,81495049,	81417044,81495439,
TCONS_00019973	chr1	-	83057382	83058023	83058023	83058023	1	83057382,	83058023,
TCONS_00020188	chr1	-	87689224	87689818	87689818	87689818	1	87689224,	87689818,
TCONS_00020252	chr1	-	88382467	88384537	88384537	88384537	1	88382467,	88384537,
TCONS_00020363	chr1	-	89222785	89223449	89223449	89223449	1	89222785,	89223449,
TCONS_00020752	chr1	-	93146055	93146938	93146938	93146938	1	93146055,	93146938,
TCONS_00022393	chr1	-	122498389	122499061	122499061	122499061	1	122498389,	122499061,
TCONS_00022736	chr1	-	130140179	130140824	130140824	130140824	1	130140179,	130140824,
TCONS_00023074	chr1	-	134194044	134194644	134194644	134194644	1	134194044,	134194644,
TCONS_00023706	chr1	-	138463226	138465788	138465788	138465788	1	138463226,	138465788,
TCONS_00023715	chr1	-	138465019	138466388	138466388	138466388	1	138465019,	138466388,
TCONS_00024160	chr1	-	145709135	145709996	145709996	145709996	2	145709135,145709608,	145709396,145709996,
TCONS_00026100	chr1	-	172962748	172963392	172963392	172963392	1	172962748,	172963392,
TCONS_00026822	chr1	-	180116691	180117770	180117770	180117770	1	180116691,	180117770,
TCONS_00027073	chr1	-	182777740	182779707	182779707	182779707	1	182777740,	182779707,
TCONS_00027074	chr1	-	182779130	182781474	182781474	182781474	1	182779130,	182781474,
TCONS_00027220	chr1	-	183954815	183963811	183963811	183963811	2	183954815,183961173,	183959022,183963811,
TCONS_00027239	chr1	-	184040491	184043011	184043011	184043011	2	184040491,184041496,	184041473,184043011,
TCONS_00028998	chr10	+	12684230	12685279	12685279	12685279	1	12684230,	12685279,
TCONS_00029615	chr10	+	20880580	20881580	20881580	20881580	1	20880580,	20881580,
TCONS_00029959	chr10	+	24575301	24583684	24583684	24583684	2	24575301,24583626,	24579688,24583684,
TCONS_00030409	chr10	+	30016869	30076093	30076093	30076093	2	30016869,30076000,	30019315,30076093,
TCONS_00032190	chr10	+	50614608	50615313	50615313	50615313	1	50614608,	50615313,
TCONS_00033302	chr10	+	66298754	66374157	66374157	66374157	3	66298754,66307001,66373840,	66299802,66307188,66374157,
TCONS_00033378	chr10	+	66747974	66749084	66749084	66749084	1	66747974,	66749084,
TCONS_00033504	chr10	+	68758746	68773039	68773039	68773039	2	68758746,68772633,	68758999,68773039,
TCONS_00033587	chr10	+	69823024	69823642	69823642	69823642	1	69823024,	69823642,
TCONS_00033637	chr10	+	70622399	70622867	70622867	70622867	1	70622399,	70622867,
TCONS_00033952	chr10	+	75297913	75300204	75300204	75300204	1	75297913,	75300204,
TCONS_00034675	chr10	+	79623313	79624262	79624262	79624262	1	79623313,	79624262,
TCONS_00034798	chr10	+	79896829	79897959	79897959	79897959	1	79896829,	79897959,
TCONS_00034883	chr10	+	80205427	80206065	80206065	80206065	1	80205427,	80206065,
TCONS_00034945	chr10	+	80401649	80403014	80403014	80403014	1	80401649,	80403014,
TCONS_00034966	chr10	+	80523012	80523860	80523860	80523860	1	80523012,	80523860,
TCONS_00035139	chr10	+	80894524	80895030	80895030	80895030	1	80894524,	80895030,
TCONS_00035721	chr10	+	85291978	85296262	85296262	85296262	3	85291978,85292477,85295950,	85292204,85292594,85296262,
TCONS_00035723	chr10	+	85292578	85294416	85294416	85294416	1	85292578,	85294416,
TCONS_00036244	chr10	+	92779680	92786043	92786043	92786043	2	92779680,92785216,	92780478,92786043,
TCONS_00037112	chr10	+	107873990	107874737	107874737	107874737	1	107873990,	107874737,
TCONS_00037619	chr10	+	116386759	116400435	116400435	116400435	3	116386759,116392583,116399085,	116387833,116392713,116400435,
TCONS_00037618	chr10	+	116386759	116400435	116400435	116400435	3	116386759,116392583,116399085,	116387748,116392713,116400435,
TCONS_00037621	chr10	+	116388259	116388805	116388805	116388805	1	116388259,	116388805,
TCONS_00037961	chr10	+	119550217	119551043	119551043	119551043	1	119550217,	119551043,
TCONS_00038097	chr10	+	120416228	120418165	120418165	120418165	1	120416228,	120418165,
TCONS_00038671	chr10	+	126971408	126972286	126972286	126972286	1	126971408,	126972286,
TCONS_00039001	chr10	+	128328594	128329637	128329637	128329637	1	128328594,	128329637,
TCONS_00039773	chr10	-	11211692	11212301	11212301	11212301	2	11211692,11211995,	11211865,11212301,
TCONS_00040039	chr10	-	15351065	15355805	15355805	15355805	2	15351065,15354617,	15351083,15355805,
TCONS_00040451	chr10	-	21773912	21778718	21778718	21778718	2	21773912,21777334,	21774923,21778718,
TCONS_00040452	chr10	-	21773912	21778718	21778718	21778718	3	21773912,21777334,21778155,	21774923,21777476,21778718,
TCONS_00040472	chr10	-	21877452	21878022	21878022	21878022	1	21877452,	21878022,
TCONS_00041966	chr10	-	42221156	42221852	42221852	42221852	1	42221156,	42221852,
TCONS_00043081	chr10	-	59624102	59624846	59624846	59624846	1	59624102,	59624846,
TCONS_00044057	chr10	-	72116382	72118042	72118042	72118042	1	72116382,	72118042,
TCONS_00044472	chr10	-	76661573	76662547	76662547	76662547	1	76661573,	76662547,
TCONS_00044519	chr10	-	77043676	77044758	77044758	77044758	1	77043676,	77044758,
TCONS_00044822	chr10	-	79143806	79144383	79144383	79144383	1	79143806,	79144383,
TCONS_00044857	chr10	-	79217360	79218226	79218226	79218226	1	79217360,	79218226,
TCONS_00045363	chr10	-	80783074	80783862	80783862	80783862	1	80783074,	80783862,
TCONS_00046077	chr10	-	86138979	86147679	86147679	86147679	2	86138979,86147254,	86139286,86147679,
TCONS_00046097	chr10	-	86240309	86241854	86241854	86241854	1	86240309,	86241854,
TCONS_00046745	chr10	-	94974554	94976461	94976461	94976461	2	94974554,94975337,	94975074,94976461,
TCONS_00048207	chr10	-	119662268	119664286	119664286	119664286	1	119662268,	119664286,
TCONS_00048686	chr10	-	126601212	126601973	126601973	126601973	1	126601212,	126601973,
TCONS_00048988	chr10	-	127895619	127896448	127896448	127896448	1	127895619,	127896448,
TCONS_00049069	chr10	-	128094084	128106567	128106567	128106567	3	128094084,128096899,128106078,	128094121,128096977,128106567,
TCONS_00049274	chr10	-	129975378	129978968	129978968	129978968	1	129975378,	129978968,
TCONS_00049390	chr11	+	3166591	3168672	3168672	3168672	1	3166591,	3168672,
TCONS_00049795	chr11	+	5161059	5169280	5169280	5169280	3	5161059,5168473,5168742,	5162085,5168627,5169280,
TCONS_00052951	chr11	+	45769527	45770078	45770078	45770078	1	45769527,	45770078,
TCONS_00054305	chr11	+	57982614	57983325	57983325	57983325	1	57982614,	57983325,
TCONS_00054307	chr11	+	57982914	57984281	57984281	57984281	2	57982914,57984228,	57984028,57984281,
TCONS_00054497	chr11	+	58977195	58977975	58977975	58977975	1	58977195,	58977975,
TCONS_00054940	chr11	+	61575753	61576592	61576592	61576592	1	61575753,	61576592,
TCONS_00055155	chr11	+	63085156	63085821	63085821	63085821	1	63085156,	63085821,
TCONS_00055300	chr11	+	66339239	66350333	66350333	66350333	2	66339239,66348954,	66341483,66350333,
TCONS_00055709	chr11	+	69232077	69233430	69233430	69233430	1	69232077,	69233430,
TCONS_00055774	chr11	+	69509543	69537381	69537381	69537381	3	69509543,69517159,69537277,	69510089,69517318,69537381,
TCONS_00056066	chr11	+	70042919	70043654	70043654	70043654	1	70042919,	70043654,
TCONS_00057368	chr11	+	77997311	77998143	77998143	77998143	1	77997311,	77998143,
TCONS_00057661	chr11	+	79786629	79790581	79790581	79790581	1	79786629,	79790581,
TCONS_00057678	chr11	+	79895425	79895975	79895975	79895975	1	79895425,	79895975,
TCONS_00060713	chr11	+	102018091	102021788	102021788	102021788	1	102018091,	102021788,
TCONS_00061473	chr11	+	106781844	106782451	106782451	106782451	1	106781844,	106782451,
TCONS_00061490	chr11	+	106874854	106881602	106881602	106881602	2	106874854,106881263,	106875496,106881602,
TCONS_00061488	chr11	+	106873944	106874664	106874664	106874664	1	106873944,	106874664,
TCONS_00061489	chr11	+	106874544	106875142	106875142	106875142	1	106874544,	106875142,
TCONS_00061537	chr11	+	107332200	107335757	107335757	107335757	2	107332200,107334999,	107332933,107335757,
TCONS_00061538	chr11	+	107332200	107339592	107339592	107339592	2	107332200,107339363,	107332933,107339592,
TCONS_00061649	chr11	+	108872729	108873436	108873436	108873436	4	108872729,108873149,108873203,108873356,	108873025,108873179,108873277,108873436,
TCONS_00061648	chr11	+	108872729	108873436	108873436	108873436	3	108872729,108873186,108873356,	108873087,108873277,108873436,
TCONS_00061647	chr11	+	108872729	108873436	108873436	108873436	3	108872729,108873186,108873356,	108873080,108873277,108873436,
TCONS_00061646	chr11	+	108872729	108873436	108873436	108873436	3	108872729,108873186,108873356,	108873090,108873277,108873436,
TCONS_00062239	chr11	+	115490221	115490928	115490928	115490928	1	115490221,	115490928,
TCONS_00062401	chr11	+	115948728	115949323	115949323	115949323	1	115948728,	115949323,
TCONS_00062990	chr11	+	118901984	118903056	118903056	118903056	1	118901984,	118903056,
TCONS_00062993	chr11	+	118913783	118915070	118915070	118915070	1	118913783,	118915070,
TCONS_00063000	chr11	+	118948079	118948918	118948918	118948918	1	118948079,	118948918,
TCONS_00063001	chr11	+	118951235	118952036	118952036	118952036	1	118951235,	118952036,
TCONS_00063157	chr11	+	119908396	119909842	119909842	119909842	1	119908396,	119909842,
TCONS_00063302	chr11	+	120442700	120445099	120445099	120445099	1	120442700,	120445099,
TCONS_00064333	chr11	-	5967817	5968783	5968783	5968783	2	5967817,5968071,	5967954,5968783,
TCONS_00065436	chr11	-	20100592	20101538	20101538	20101538	1	20100592,	20101538,
TCONS_00067091	chr11	-	43192307	43193563	43193563	43193563	1	43192307,	43193563,
TCONS_00068001	chr11	-	52171258	52173516	52173516	52173516	3	52171258,52171652,52171992,	52171491,52171845,52173516,
TCONS_00068000	chr11	-	52171258	52173516	52173516	52173516	2	52171258,52171586,	52171534,52173516,
TCONS_00068533	chr11	-	57917022	57917775	57917775	57917775	1	57917022,	57917775,
TCONS_00069858	chr11	-	68780976	68781682	68781682	68781682	1	68780976,	68781682,
TCONS_00070030	chr11	-	69230217	69231402	69231402	69231402	1	69230217,	69231402,
TCONS_00070856	chr11	-	72418953	72420932	72420932	72420932	1	72418953,	72420932,
TCONS_00071856	chr11	-	79996095	79997331	79997331	79997331	1	79996095,	79997331,
TCONS_00071908	chr11	-	80239955	80241236	80241236	80241236	2	80239955,80240706,	80240485,80241236,
TCONS_00073104	chr11	-	94188238	94188602	94188602	94188602	1	94188238,	94188602,
TCONS_00073725	chr11	-	97158806	97171852	97171852	97171852	3	97158806,97171149,97171520,	97163849,97171266,97171852,
TCONS_00073727	chr11	-	97170023	97170952	97170952	97170952	1	97170023,	97170952,
TCONS_00073826	chr11	-	97561871	97564111	97564111	97564111	1	97561871,	97564111,
TCONS_00075154	chr11	-	103274154	103274465	103274465	103274465	1	103274154,	103274465,
TCONS_00075181	chr11	-	103634774	103635335	103635335	103635335	1	103634774,	103635335,
TCONS_00075199	chr11	-	103827084	103827570	103827570	103827570	1	103827084,	103827570,
TCONS_00075387	chr11	-	105450206	105450849	105450849	105450849	1	105450206,	105450849,
TCONS_00075626	chr11	-	106876710	106885994	106885994	106885994	2	106876710,106885078,	106877245,106885994,
TCONS_00075678	chr11	-	107333976	107339797	107339797	107339797	2	107333976,107339367,	107334001,107339797,
TCONS_00075763	chr11	-	108872874	108873729	108873729	108873729	4	108872874,108873099,108873203,108873394,	108873022,108873179,108873277,108873729,
TCONS_00075764	chr11	-	108872874	108873729	108873729	108873729	3	108872874,108873186,108873394,	108873080,108873277,108873729,
TCONS_00075762	chr11	-	108872874	108873729	108873729	108873729	3	108872874,108873186,108873394,	108873090,108873277,108873729,
TCONS_00075761	chr11	-	108872874	108873729	108873729	108873729	3	108872874,108873186,108873394,	108873087,108873277,108873729,
TCONS_00076155	chr11	-	114428238	114429775	114429775	114429775	2	114428238,114429022,	114428479,114429775,
TCONS_00076773	chr11	-	116585949	116586982	116586982	116586982	1	116585949,	116586982,
TCONS_00077177	chr11	-	118913823	118915383	118915383	118915383	1	118913823,	118915383,
TCONS_00078457	chr12	+	8643530	8644180	8644180	8644180	1	8643530,	8644180,
TCONS_00078797	chr12	+	12948675	12950496	12950496	12950496	1	12948675,	12950496,
TCONS_00079334	chr12	+	19294154	19335665	19335665	19335665	5	19294154,19295673,19306738,19307068,19334889,	19294778,19295783,19306865,19307129,19335665,
TCONS_00079336	chr12	+	19294454	19335665	19335665	19335665	4	19294454,19306738,19307068,19334889,	19295783,19306865,19307129,19335665,
TCONS_00079469	chr12	+	20201954	20284662	20284662	20284662	3	20201954,20280869,20283785,	20202897,20282795,20284662,
TCONS_00079472	chr12	+	20202254	20359245	20359245	20359245	5	20202254,20280869,20282689,20283785,20359150,	20202897,20281267,20282795,20284225,20359245,
TCONS_00079821	chr12	+	22810860	22868021	22868021	22868021	2	22810860,22867240,	22811666,22868021,
TCONS_00080483	chr12	+	29236659	29237382	29237382	29237382	1	29236659,	29237382,
TCONS_00080673	chr12	+	31778077	31779092	31779092	31779092	2	31778077,31779001,	31778977,31779092,
TCONS_00080746	chr12	+	32635195	32636205	32636205	32636205	1	32635195,	32636205,
TCONS_00080982	chr12	+	35591649	35592315	35592315	35592315	1	35591649,	35592315,
TCONS_00081330	chr12	+	43730138	43731013	43731013	43731013	2	43730138,43730974,	43730762,43731013,
TCONS_00081785	chr12	+	52075210	52103234	52103234	52103234	4	52075210,52084070,52086193,52102833,	52083203,52084206,52088801,52103234,
TCONS_00081861	chr12	+	52930326	52938419	52938419	52938419	1	52930326,	52938419,
TCONS_00083313	chr12	+	73789315	73796193	73796193	73796193	3	73789315,73794323,73796130,	73790236,73795419,73796193,
TCONS_00083312	chr12	+	73789315	73796193	73796193	73796193	3	73789315,73793481,73796130,	73790236,73795419,73796193,
TCONS_00083314	chr12	+	73789315	73800987	73800987	73800987	2	73789315,73800091,	73790236,73800987,
TCONS_00083315	chr12	+	73789615	73795273	73795273	73795273	2	73789615,73794323,	73790576,73795273,
TCONS_00084134	chr12	+	82909428	82910283	82910283	82910283	2	82909428,82910111,	82910083,82910283,
TCONS_00084133	chr12	+	82909428	82910283	82910283	82910283	2	82909428,82910111,	82909971,82910283,
TCONS_00084560	chr12	+	86812908	86813315	86813315	86813315	1	86812908,	86813315,
TCONS_00084566	chr12	+	86826723	86827907	86827907	86827907	1	86826723,	86827907,
TCONS_00085314	chr12	+	100882948	100883896	100883896	100883896	2	100882948,100883477,	100883382,100883896,
TCONS_00085313	chr12	+	100882948	100883896	100883896	100883896	2	100882948,100883750,	100883417,100883896,
TCONS_00085622	chr12	+	104663860	104664749	104664749	104664749	1	104663860,	104664749,
TCONS_00086040	chr12	+	109242150	109243709	109243709	109243709	1	109242150,	109243709,
TCONS_00087342	chr12	-	3109866	3110341	3110341	3110341	2	3109866,3110057,	3110008,3110341,
TCONS_00087812	chr12	-	8920758	8928265	8928265	8928265	1	8920758,	8928265,
TCONS_00088352	chr12	-	16011923	16022483	16022483	16022483	2	16011923,16021453,	16014048,16022483,
TCONS_00089716	chr12	-	25505987	25516578	25516578	25516578	2	25505987,25515684,	25506422,25516578,
TCONS_00089748	chr12	-	25782642	25784157	25784157	25784157	1	25782642,	25784157,
TCONS_00090465	chr12	-	35590546	35591225	35591225	35591225	1	35590546,	35591225,
TCONS_00092617	chr12	-	73860690	73862315	73862315	73862315	1	73860690,	73862315,
TCONS_00093767	chr12	-	86335654	86336650	86336650	86336650	1	86335654,	86336650,
TCONS_00093834	chr12	-	86811737	86813667	86813667	86813667	1	86811737,	86813667,
TCONS_00093836	chr12	-	86813977	86814867	86814867	86814867	1	86813977,	86814867,
TCONS_00094556	chr12	-	100701112	100801321	100801321	100801321	2	100701112,100800986,	100701347,100801321,
TCONS_00094569	chr12	-	100883267	100883948	100883948	100883948	1	100883267,	100883948,
TCONS_00094566	chr12	-	100865516	100866421	100866421	100866421	1	100865516,	100866421,
TCONS_00095836	chr12	-	113383621	113384762	113384762	113384762	1	113383621,	113384762,
TCONS_00096884	chr13	+	5603280	5604049	5604049	5604049	1	5603280,	5604049,
TCONS_00097343	chr13	+	12351380	12352540	12352540	12352540	1	12351380,	12352540,
TCONS_00097528	chr13	+	14132835	14139708	14139708	14139708	2	14132835,14139398,	14133888,14139708,
TCONS_00098264	chr13	+	21903968	21912000	21912000	21912000	2	21903968,21911630,	21904584,21912000,
TCONS_00098291	chr13	+	22026818	22027420	22027420	22027420	1	22026818,	22027420,
TCONS_00098506	chr13	+	23515568	23518050	23518050	23518050	1	23515568,	23518050,
TCONS_00098512	chr13	+	23524791	23526530	23526530	23526530	2	23524791,23526289,	23525399,23526530,
TCONS_00098736	chr13	+	25112722	25113331	25113331	25113331	1	25112722,	25113331,
TCONS_00099430	chr13	+	34222143	34226725	34226725	34226725	1	34222143,	34226725,
TCONS_00100172	chr13	+	43267895	43270105	43270105	43270105	2	43267895,43269995,	43269060,43270105,
TCONS_00100202	chr13	+	43621027	43621600	43621600	43621600	1	43621027,	43621600,
TCONS_00100203	chr13	+	43621327	43622455	43622455	43622455	1	43621327,	43622455,
TCONS_00100211	chr13	+	43656127	43656768	43656768	43656768	2	43656127,43656454,	43656434,43656768,
TCONS_00100327	chr13	+	44800972	44801792	44801792	44801792	1	44800972,	44801792,
TCONS_00100328	chr13	+	44800972	44803548	44803548	44803548	1	44800972,	44803548,
TCONS_00101235	chr13	+	54398292	54399236	54399236	54399236	1	54398292,	54399236,
TCONS_00101804	chr13	+	58230438	58231335	58231335	58231335	1	58230438,	58231335,
TCONS_00102330	chr13	+	62354604	62358145	62358145	62358145	2	62354604,62357965,	62356890,62358145,
TCONS_00102613	chr13	+	64377653	64378556	64378556	64378556	1	64377653,	64378556,
TCONS_00105272	chr13	+	98062612	98070331	98070331	98070331	3	98062612,98068785,98070195,	98064112,98068844,98070331,
TCONS_00105465	chr13	+	99586116	99587279	99587279	99587279	1	99586116,	99587279,
TCONS_00105709	chr13	+	102538027	102539706	102539706	102539706	1	102538027,	102539706,
TCONS_00106032	chr13	+	107726913	107727588	107727588	107727588	1	107726913,	107727588,
TCONS_00107050	chr13	-	3535399	3537500	3537500	3537500	1	3535399,	3537500,
TCONS_00107220	chr13	-	5854799	5857431	5857431	5857431	1	5854799,	5857431,
TCONS_00107222	chr13	-	5858915	5860780	5860780	5860780	1	5858915,	5860780,
TCONS_00108709	chr13	-	23533691	23538468	23538468	23538468	2	23533691,23537434,	23536620,23538468,
TCONS_00108745	chr13	-	23626247	23627212	23627212	23627212	1	23626247,	23627212,
TCONS_00109042	chr13	-	26532005	26534186	26534186	26534186	2	26532005,26533846,	26532574,26534186,
TCONS_00109043	chr13	-	26532005	26534186	26534186	26534186	2	26532005,26533305,	26533093,26534186,
TCONS_00109213	chr13	-	29162132	29164882	29164882	29164882	2	29162132,29164685,	29162777,29164882,
TCONS_00109904	chr13	-	37569003	37569513	37569513	37569513	1	37569003,	37569513,
TCONS_00109993	chr13	-	38295721	38296361	38296361	38296361	1	38295721,	38296361,
TCONS_00110012	chr13	-	38417602	38436161	38436161	38436161	2	38417602,38435425,	38417616,38436161,
TCONS_00110259	chr13	-	41700549	41701243	41701243	41701243	1	41700549,	41701243,
TCONS_00110306	chr13	-	42395405	42395953	42395953	42395953	1	42395405,	42395953,
TCONS_00110307	chr13	-	42396122	42396553	42396553	42396553	1	42396122,	42396553,
TCONS_00110414	chr13	-	44105962	44114160	44114160	44114160	3	44105962,44107479,44113769,	44106279,44107625,44114160,
TCONS_00110415	chr13	-	44105962	44114460	44114460	44114460	4	44105962,44107479,44113769,44114032,	44106279,44107711,44113942,44114460,
TCONS_00110745	chr13	-	47950254	47951060	47951060	47951060	2	47950254,47950494,	47950320,47951060,
TCONS_00110954	chr13	-	49515345	49516980	49516980	49516980	1	49515345,	49516980,
TCONS_00111186	chr13	-	51739801	51740653	51740653	51740653	1	51739801,	51740653,
TCONS_00111433	chr13	-	54285317	54286527	54286527	54286527	1	54285317,	54286527,
TCONS_00111681	chr13	-	55285374	55291209	55291209	55291209	2	55285374,55286781,	55286743,55291209,
TCONS_00111986	chr13	-	56519183	56521489	56521489	56521489	2	56519183,56520804,	56519944,56521489,
TCONS_00111994	chr13	-	56534123	56536189	56536189	56536189	2	56534123,56534754,	56534411,56536189,
TCONS_00112737	chr13	-	62653057	62660063	62660063	62660063	2	62653057,62659001,	62653880,62660063,
TCONS_00112738	chr13	-	62653057	62660063	62660063	62660063	2	62653057,62659846,	62654342,62660063,
TCONS_00112796	chr13	-	63065482	63066342	63066342	63066342	1	63065482,	63066342,
TCONS_00113040	chr13	-	65340752	65344124	65344124	65344124	2	65340752,65343561,	65343323,65344124,
TCONS_00113724	chr13	-	70242338	70244372	70244372	70244372	2	70242338,70243901,	70242773,70244372,
TCONS_00113723	chr13	-	70242338	70244372	70244372	70244372	2	70242338,70243901,	70242676,70244372,
TCONS_00115110	chr13	-	90605475	90733470	90733470	90733470	5	90605475,90614338,90642109,90688698,90733051,	90606928,90614513,90642235,90688767,90733470,
TCONS_00116586	chr13	-	108832319	108834658	108834658	108834658	1	108832319,	108834658,
TCONS_00116948	chr13	-	114460648	114477184	114477184	114477184	4	114460648,114462373,114476001,114476379,	114461462,114462580,114476115,114477184,
TCONS_00116945	chr13	-	114460648	114477184	114477184	114477184	5	114460648,114462510,114475123,114476001,114476379,	114461462,114462580,114475241,114476115,114477184,
TCONS_00119418	chr14	+	14794172	14795388	14795388	14795388	1	14794172,	14795388,
TCONS_00120371	chr14	+	26588454	26589022	26589022	26589022	1	26588454,	26589022,
TCONS_00120690	chr14	+	30535116	30536271	30536271	30536271	1	30535116,	30536271,
TCONS_00120761	chr14	+	31439908	31440901	31440901	31440901	1	31439908,	31440901,
TCONS_00120900	chr14	+	31942678	31943714	31943714	31943714	1	31942678,	31943714,
TCONS_00120980	chr14	+	32755465	32759595	32759595	32759595	3	32755465,32756578,32757794,	32756362,32757177,32759595,
TCONS_00121269	chr14	+	35583528	35591426	35591426	35591426	4	35583528,35587544,35590189,35590377,	35584084,35587838,35590295,35591426,
TCONS_00121341	chr14	+	37949508	37950461	37950461	37950461	1	37949508,	37950461,
TCONS_00121986	chr14	+	46009260	46009778	46009778	46009778	1	46009260,	46009778,
TCONS_00122210	chr14	+	48038035	48042976	48042976	48042976	2	48038035,48042712,	48038539,48042976,
TCONS_00122566	chr14	+	51550214	51552356	51552356	51552356	1	51550214,	51552356,
TCONS_00123155	chr14	+	55135968	55136682	55136682	55136682	1	55135968,	55136682,
TCONS_00123164	chr14	+	55173168	55174026	55174026	55174026	1	55173168,	55174026,
TCONS_00123165	chr14	+	55182768	55184712	55184712	55184712	2	55182768,55184490,	55184382,55184712,
TCONS_00123172	chr14	+	55225120	55225892	55225892	55225892	1	55225120,	55225892,
TCONS_00123867	chr14	+	60171721	60173154	60173154	60173154	1	60171721,	60173154,
TCONS_00124116	chr14	+	63585123	63585963	63585963	63585963	1	63585123,	63585963,
TCONS_00124153	chr14	+	63796656	63798581	63798581	63798581	1	63796656,	63798581,
TCONS_00124321	chr14	+	65717272	65726241	65726241	65726241	2	65717272,65725933,	65718316,65726241,
TCONS_00125197	chr14	+	76550622	76552472	76552472	76552472	1	76550622,	76552472,
TCONS_00125198	chr14	+	76552122	76553130	76553130	76553130	1	76552122,	76553130,
TCONS_00125199	chr14	+	76552722	76553415	76553415	76553415	1	76552722,	76553415,
TCONS_00125451	chr14	+	79701517	79702025	79702025	79702025	1	79701517,	79702025,
TCONS_00127470	chr14	+	121778166	121778852	121778852	121778852	1	121778166,	121778852,
TCONS_00128495	chr14	-	8477635	8491219	8491219	8491219	3	8477635,8486204,8491034,	8479205,8486355,8491219,
TCONS_00128496	chr14	-	8483639	8491219	8491219	8491219	2	8483639,8491034,	8486355,8491219,
TCONS_00128519	chr14	-	8649921	8650465	8650465	8650465	1	8649921,	8650465,
TCONS_00128670	chr14	-	12385329	12386240	12386240	12386240	1	12385329,	12386240,
TCONS_00129882	chr14	-	30771239	30781850	30781850	30781850	2	30771239,30781203,	30772448,30781850,
TCONS_00130260	chr14	-	32972539	32973478	32973478	32973478	1	32972539,	32973478,
TCONS_00131784	chr14	-	51709126	51709917	51709917	51709917	1	51709126,	51709917,
TCONS_00132211	chr14	-	55048664	55050409	55050409	55050409	1	55048664,	55050409,
TCONS_00133541	chr14	-	65976699	65977500	65977500	65977500	1	65976699,	65977500,
TCONS_00134318	chr14	-	75772494	75778933	75778933	75778933	2	75772494,75775441,	75773820,75778933,
TCONS_00134491	chr14	-	77555867	77556911	77556911	77556911	1	77555867,	77556911,
TCONS_00134592	chr14	-	79796708	79797385	79797385	79797385	1	79796708,	79797385,
TCONS_00135671	chr14	-	105656687	105657144	105657144	105657144	1	105656687,	105657144,
TCONS_00136324	chr14	-	119335170	119337336	119337336	119337336	1	119335170,	119337336,
TCONS_00136539	chr14	-	122275887	122278156	122278156	122278156	2	122275887,122277481,	122276233,122278156,
TCONS_00138289	chr15	+	32708396	32725841	32725841	32725841	3	32708396,32723318,32724875,	32709185,32723365,32725841,
TCONS_00138290	chr15	+	32708696	32709770	32709770	32709770	1	32708696,	32709770,
TCONS_00138548	chr15	+	36609028	36611581	36611581	36611581	2	36609028,36609487,	36609383,36611581,
TCONS_00138624	chr15	+	37056755	37099790	37099790	37099790	2	37056755,37099627,	37057208,37099790,
TCONS_00139662	chr15	+	55738578	55739076	55739076	55739076	1	55738578,	55739076,
TCONS_00140534	chr15	+	73014784	73016166	73016166	73016166	1	73014784,	73016166,
TCONS_00140555	chr15	+	73253351	73254495	73254495	73254495	2	73253351,73254174,	73253956,73254495,
TCONS_00140762	chr15	+	74505500	74506284	74506284	74506284	2	74505500,74506027,	74505916,74506284,
TCONS_00141170	chr15	+	76364359	76366013	76366013	76366013	1	76364359,	76366013,
TCONS_00141432	chr15	+	77672511	77673483	77673483	77673483	1	77672511,	77673483,
TCONS_00141438	chr15	+	77688005	77694944	77694944	77694944	2	77688005,77694245,	77688884,77694944,
TCONS_00141550	chr15	+	78634349	78634848	78634848	78634848	1	78634349,	78634848,
TCONS_00141551	chr15	+	78634349	78635666	78635666	78635666	1	78634349,	78635666,
TCONS_00141556	chr15	+	78651572	78652878	78652878	78652878	2	78651572,78652147,	78651943,78652878,
TCONS_00141846	chr15	+	79802236	79819951	79819951	79819951	2	79802236,79819680,	79803065,79819951,
TCONS_00142464	chr15	+	84493608	84494704	84494704	84494704	1	84493608,	84494704,
TCONS_00142666	chr15	+	86024882	86025754	86025754	86025754	1	86024882,	86025754,
TCONS_00143019	chr15	+	89596754	89597858	89597858	89597858	2	89596754,89597487,	89597216,89597858,
TCONS_00143410	chr15	+	96291023	96305153	96305153	96305153	3	96291023,96293451,96305054,	96292226,96296051,96305153,
TCONS_00143724	chr15	+	98593157	98594453	98594453	98594453	1	98593157,	98594453,
TCONS_00144000	chr15	+	100102406	100103119	100103119	100103119	1	100102406,	100103119,
TCONS_00144088	chr15	+	100467762	100468929	100468929	100468929	1	100467762,	100468929,
TCONS_00144129	chr15	+	100706607	100709979	100709979	100709979	2	100706607,100709399,	100708318,100709979,
TCONS_00144141	chr15	+	100884260	100908828	100908828	100908828	2	100884260,100908753,	100884841,100908828,
TCONS_00144573	chr15	+	102999374	103000874	103000874	103000874	2	102999374,103000756,	103000323,103000874,
TCONS_00144604	chr15	+	103170593	103171642	103171642	103171642	1	103170593,	103171642,
TCONS_00144771	chr15	-	5093031	5093872	5093872	5093872	1	5093031,	5093872,
TCONS_00144922	chr15	-	6656347	6658203	6658203	6658203	1	6656347,	6658203,
TCONS_00144947	chr15	-	7077271	7079869	7079869	7079869	1	7077271,	7079869,
TCONS_00144987	chr15	-	8057565	8059009	8059009	8059009	1	8057565,	8059009,
TCONS_00144988	chr15	-	8058788	8059309	8059309	8059309	1	8058788,	8059309,
TCONS_00145049	chr15	-	8518839	8519558	8519558	8519558	1	8518839,	8519558,
TCONS_00145795	chr15	-	25549888	25552219	25552219	25552219	2	25549888,25551679,	25551032,25552219,
TCONS_00145826	chr15	-	25913210	25914319	25914319	25914319	1	25913210,	25914319,
TCONS_00146325	chr15	-	35223172	35224852	35224852	35224852	1	35223172,	35224852,
TCONS_00146788	chr15	-	39994118	40001735	40001735	40001735	3	39994118,39996745,39998858,	39994371,39996826,40001735,
TCONS_00146787	chr15	-	39994118	40001735	40001735	40001735	3	39994118,39996745,39999344,	39994371,39996826,40001735,
TCONS_00146786	chr15	-	39994118	40001735	40001735	40001735	5	39994118,39994344,39996745,39997680,39998858,	39994230,39994371,39996826,39998200,40001735,
TCONS_00146785	chr15	-	39994118	40001735	40001735	40001735	3	39994118,39996745,39998858,	39994371,39998200,40001735,
TCONS_00147438	chr15	-	54575921	54577020	54577020	54577020	1	54575921,	54577020,
TCONS_00148257	chr15	-	68758244	68759018	68759018	68759018	1	68758244,	68759018,
TCONS_00148380	chr15	-	73015576	73016670	73016670	73016670	1	73015576,	73016670,
TCONS_00148521	chr15	-	74269680	74318538	74318538	74318538	2	74269680,74318023,	74270874,74318538,
TCONS_00148555	chr15	-	74316877	74317732	74317732	74317732	1	74316877,	74317732,
TCONS_00148569	chr15	-	74345310	74346232	74346232	74346232	1	74345310,	74346232,
TCONS_00148674	chr15	-	74915910	74917867	74917867	74917867	1	74915910,	74917867,
TCONS_00148673	chr15	-	74915910	74917867	74917867	74917867	2	74915910,74916673,	74916354,74917867,
TCONS_00148816	chr15	-	75798447	75799060	75799060	75799060	1	75798447,	75799060,
TCONS_00149193	chr15	-	76729250	76730265	76730265	76730265	1	76729250,	76730265,
TCONS_00150108	chr15	-	82793963	82794443	82794443	82794443	1	82793963,	82794443,
TCONS_00150455	chr15	-	85499975	85501551	85501551	85501551	1	85499975,	85501551,
TCONS_00150516	chr15	-	86024662	86025282	86025282	86025282	1	86024662,	86025282,
TCONS_00151403	chr15	-	96900507	96916887	96916887	96916887	3	96900507,96913057,96916332,	96900993,96913111,96916887,
TCONS_00151402	chr15	-	96900507	96916887	96916887	96916887	3	96900507,96913057,96915789,	96900993,96913111,96916887,
TCONS_00151788	chr15	-	98955012	98955768	98955768	98955768	1	98955012,	98955768,
TCONS_00151840	chr15	-	99211054	99211613	99211613	99211613	2	99211054,99211409,	99211317,99211613,
TCONS_00152259	chr15	-	101927807	101928573	101928573	101928573	1	101927807,	101928573,
TCONS_00152358	chr15	-	102206727	102207014	102207014	102207014	1	102206727,	102207014,
TCONS_00152368	chr15	-	102232998	102234914	102234914	102234914	1	102232998,	102234914,
TCONS_00152447	chr15	-	102486662	102487867	102487867	102487867	1	102486662,	102487867,
TCONS_00152921	chr16	+	4004547	4005340	4005340	4005340	1	4004547,	4005340,
TCONS_00153892	chr16	+	14317207	14318286	14318286	14318286	1	14317207,	14318286,
TCONS_00155899	chr16	+	30388682	30389728	30389728	30389728	1	30388682,	30389728,
TCONS_00155945	chr16	+	30690978	30699879	30699879	30699879	2	30690978,30695185,	30694586,30699879,
TCONS_00155957	chr16	+	30717378	30718642	30718642	30718642	5	30717378,30717712,30717822,30718084,30718600,	30717682,30717718,30717861,30718190,30718642,
TCONS_00155956	chr16	+	30717378	30718642	30718642	30718642	4	30717378,30717712,30718176,30718513,	30717682,30717974,30718293,30718642,
TCONS_00155954	chr16	+	30717378	30718642	30718642	30718642	3	30717378,30717712,30718600,	30717682,30718190,30718642,
TCONS_00155953	chr16	+	30717378	30718642	30718642	30718642	3	30717378,30717712,30718079,	30717682,30717841,30718642,
TCONS_00155958	chr16	+	30718278	30719154	30719154	30719154	2	30718278,30718813,	30718788,30719154,
TCONS_00156544	chr16	+	35872132	35873472	35873472	35873472	1	35872132,	35873472,
TCONS_00156989	chr16	+	39984412	39984856	39984856	39984856	1	39984412,	39984856,
TCONS_00157537	chr16	+	48021399	48022666	48022666	48022666	2	48021399,48022398,	48022184,48022666,
TCONS_00158118	chr16	+	57231926	57232704	57232704	57232704	1	57231926,	57232704,
TCONS_00160490	chr16	+	96349328	96350798	96350798	96350798	1	96349328,	96350798,
TCONS_00160652	chr16	+	98303265	98305646	98305646	98305646	1	98303265,	98305646,
TCONS_00160907	chr16	-	4588753	4594720	4594720	4594720	1	4588753,	4594720,
TCONS_00161241	chr16	-	5884840	5885450	5885450	5885450	1	5884840,	5885450,
TCONS_00161290	chr16	-	6348842	6349550	6349550	6349550	1	6348842,	6349550,
TCONS_00161922	chr16	-	13817516	13818324	13818324	13818324	1	13817516,	13818324,
TCONS_00161988	chr16	-	14162741	14163467	14163467	14163467	1	14162741,	14163467,
TCONS_00162427	chr16	-	17606623	17618691	17618691	17618691	3	17606623,17617476,17618353,	17607088,17617589,17618691,
TCONS_00163180	chr16	-	22439904	22440592	22440592	22440592	1	22439904,	22440592,
TCONS_00163403	chr16	-	25057477	25059503	25059503	25059503	1	25057477,	25059503,
TCONS_00163758	chr16	-	30717508	30718978	30718978	30718978	5	30717508,30717822,30718084,30718513,30718833,	30717718,30717861,30718293,30718558,30718978,
TCONS_00164031	chr16	-	32331800	32332669	32332669	32332669	1	32331800,	32332669,
TCONS_00166009	chr16	-	54867357	54868806	54868806	54868806	2	54867357,54868294,	54867871,54868806,
TCONS_00166008	chr16	-	54867357	54868806	54868806	54868806	2	54867357,54868389,	54867754,54868806,
TCONS_00166669	chr16	-	69893234	69894126	69894126	69894126	2	69893234,69893820,	69893608,69894126,
TCONS_00166668	chr16	-	69893234	69894126	69894126	69894126	2	69893234,69893820,	69893396,69894126,
TCONS_00167176	chr16	-	81857413	81859930	81859930	81859930	3	81857413,81858186,81859395,	81857475,81858263,81859930,
TCONS_00167253	chr16	-	84703055	84703686	84703686	84703686	1	84703055,	84703686,
TCONS_00167794	chr16	-	91482018	91485529	91485529	91485529	1	91482018,	91485529,
TCONS_00168047	chr16	-	94010583	94016960	94016960	94016960	4	94010583,94011677,94012099,94013958,	94011356,94011755,94012391,94016960,
TCONS_00168055	chr16	-	94010583	94016960	94016960	94016960	5	94010583,94012099,94013958,94015430,94015869,	94011755,94012391,94014702,94015561,94016960,
TCONS_00168056	chr16	-	94010583	94016960	94016960	94016960	6	94010583,94011677,94012099,94013958,94014615,94015869,	94011356,94011755,94012391,94014036,94014702,94016960,
TCONS_00168054	chr16	-	94010583	94016960	94016960	94016960	5	94010583,94012099,94013958,94015430,94015869,	94011356,94012391,94014702,94015561,94016960,
TCONS_00168052	chr16	-	94010583	94016960	94016960	94016960	5	94010583,94011677,94012099,94013958,94015869,	94011356,94011755,94012391,94014702,94016960,
TCONS_00168053	chr16	-	94010583	94016960	94016960	94016960	5	94010583,94011677,94012099,94013958,94015869,	94011356,94011755,94012391,94015561,94016960,
TCONS_00168209	chr16	-	95921992	95923300	95923300	95923300	1	95921992,	95923300,
TCONS_00168556	chr17	+	3083921	3084774	3084774	3084774	1	3083921,	3084774,
TCONS_00168649	chr17	+	4908061	4913927	4913927	4913927	3	4908061,4911646,4913149,	4908799,4911872,4913927,
TCONS_00169443	chr17	+	13498466	13499151	13499151	13499151	2	13498466,13498970,	13498946,13499151,
TCONS_00170115	chr17	+	19240472	19241706	19241706	19241706	2	19240472,19241570,	19240934,19241706,
TCONS_00170786	chr17	+	24388175	24389563	24389563	24389563	1	24388175,	24389563,
TCONS_00171546	chr17	+	27175823	27176578	27176578	27176578	1	27175823,	27176578,
TCONS_00171729	chr17	+	28224545	28231537	28231537	28231537	2	28224545,28231271,	28225193,28231537,
TCONS_00171938	chr17	+	29168747	29169490	29169490	29169490	1	29168747,	29169490,
TCONS_00171952	chr17	+	29216162	29218559	29218559	29218559	1	29216162,	29218559,
TCONS_00172087	chr17	+	30130486	30136929	30136929	30136929	2	30130486,30136670,	30131433,30136929,
TCONS_00173847	chr17	+	37108367	37113625	37113625	37113625	1	37108367,	37113625,
TCONS_00176278	chr17	+	66426266	66427446	66427446	66427446	1	66426266,	66427446,
TCONS_00176523	chr17	+	71179422	71181335	71181335	71181335	1	71179422,	71181335,
TCONS_00176662	chr17	+	73267085	73267531	73267531	73267531	1	73267085,	73267531,
TCONS_00177035	chr17	+	80334263	80334866	80334866	80334866	1	80334263,	80334866,
TCONS_00177137	chr17	+	81200862	81201583	81201583	81201583	1	81200862,	81201583,
TCONS_00177849	chr17	+	88464723	88502637	88502637	88502637	2	88464723,88501886,	88465907,88502637,
TCONS_00178169	chr17	+	95148939	95157063	95157063	95157063	2	95148939,95155773,	95149572,95157063,
TCONS_00178200	chr17	+	95263939	95264496	95264496	95264496	1	95263939,	95264496,
TCONS_00178375	chr17	-	5940596	5941400	5941400	5941400	2	5940596,5940635,	5940611,5941400,
TCONS_00180263	chr17	-	23833925	23837393	23837393	23837393	1	23833925,	23837393,
TCONS_00180303	chr17	-	23937005	23939148	23939148	23939148	2	23937005,23938050,	23937175,23939148,
TCONS_00181621	chr17	-	29167931	29169842	29169842	29169842	1	29167931,	29169842,
TCONS_00181905	chr17	-	31684694	31688866	31688866	31688866	2	31684694,31688094,	31687169,31688866,
TCONS_00182183	chr17	-	32973923	32975245	32975245	32975245	2	32973923,32974268,	32974063,32975245,
TCONS_00185624	chr17	-	57414113	57415464	57415464	57415464	1	57414113,	57415464,
TCONS_00186283	chr17	-	71178531	71179522	71179522	71179522	1	71178531,	71179522,
TCONS_00186342	chr17	-	71824960	71825624	71825624	71825624	1	71824960,	71825624,
TCONS_00186532	chr17	-	74918923	74927648	74927648	74927648	3	74918923,74922854,74926972,	74919255,74922918,74927648,
TCONS_00186533	chr17	-	74926648	74927648	74927648	74927648	1	74926648,	74927648,
TCONS_00186949	chr17	-	82050214	82069763	82069763	82069763	2	82050214,82069340,	82050286,82069763,
TCONS_00187461	chr17	-	87914790	87922496	87922496	87922496	2	87914790,87922027,	87915476,87922496,
TCONS_00187593	chr17	-	88839311	88840172	88840172	88840172	1	88839311,	88840172,
TCONS_00188055	chr18	+	3112900	3120538	3120538	3120538	2	3112900,3120359,	3113329,3120538,
TCONS_00188367	chr18	+	6135865	6137218	6137218	6137218	1	6135865,	6137218,
TCONS_00188368	chr18	+	6137065	6137519	6137519	6137519	1	6137065,	6137519,
TCONS_00188464	chr18	+	7627621	7629160	7629160	7629160	3	7627621,7628714,7628957,	7628535,7628937,7629160,
TCONS_00188463	chr18	+	7627621	7629160	7629160	7629160	2	7627621,7628714,	7628509,7629160,
TCONS_00189381	chr18	+	21054625	21077288	21077288	21077288	2	21054625,21075717,	21055308,21077288,
TCONS_00189638	chr18	+	24688266	24689450	24689450	24689450	1	24688266,	24689450,
TCONS_00190308	chr18	+	35046638	35047049	35047049	35047049	1	35046638,	35047049,
TCONS_00190309	chr18	+	35046638	35049267	35049267	35049267	1	35046638,	35049267,
TCONS_00190420	chr18	+	35821640	35822441	35822441	35822441	1	35821640,	35822441,
TCONS_00190450	chr18	+	36033508	36036972	36036972	36036972	3	36033508,36035263,36036230,	36034078,36035760,36036972,
TCONS_00190458	chr18	+	36048441	36049695	36049695	36049695	1	36048441,	36049695,
TCONS_00190519	chr18	+	36480134	36482264	36482264	36482264	1	36480134,	36482264,
TCONS_00190550	chr18	+	36675234	36677635	36677635	36677635	3	36675234,36676448,36677107,	36675796,36676594,36677635,
TCONS_00192240	chr18	+	60908964	60910706	60910706	60910706	1	60908964,	60910706,
TCONS_00192360	chr18	+	61787190	61788265	61788265	61788265	1	61787190,	61788265,
TCONS_00192510	chr18	+	63853013	63856180	63856180	63856180	2	63853013,63856122,	63853922,63856180,
TCONS_00192902	chr18	+	68851365	68851969	68851969	68851969	2	68851365,68851911,	68851868,68851969,
TCONS_00194144	chr18	+	85867116	85867684	85867684	85867684	1	85867116,	85867684,
TCONS_00194377	chr18	-	3003302	3005000	3005000	3005000	2	3003302,3004549,	3004247,3005000,
TCONS_00195754	chr18	-	21580122	21580732	21580732	21580732	1	21580122,	21580732,
TCONS_00195787	chr18	-	22494227	22502897	22502897	22502897	1	22494227,	22502897,
TCONS_00196627	chr18	-	35018361	35019438	35019438	35019438	1	35018361,	35019438,
TCONS_00196782	chr18	-	36048777	36049508	36049508	36049508	1	36048777,	36049508,
TCONS_00197362	chr18	-	42433522	42435176	42435176	42435176	2	42433522,42434604,	42434202,42435176,
TCONS_00197641	chr18	-	47116779	47118633	47118633	47118633	1	47116779,	47118633,
TCONS_00198165	chr18	-	56834027	56835036	56835036	56835036	1	56834027,	56835036,
TCONS_00198463	chr18	-	61797848	61799590	61799590	61799590	1	61797848,	61799590,
TCONS_00198868	chr18	-	67448214	67448884	67448884	67448884	1	67448214,	67448884,
TCONS_00198986	chr18	-	68850681	68851465	68851465	68851465	1	68850681,	68851465,
TCONS_00198987	chr18	-	68851601	68852065	68852065	68852065	1	68851601,	68852065,
TCONS_00199354	chr18	-	75448318	75455520	75455520	75455520	2	75448318,75454932,	75448823,75455520,
TCONS_00199366	chr18	-	75500586	75503363	75503363	75503363	1	75500586,	75503363,
TCONS_00199495	chr18	-	77299231	77304247	77304247	77304247	1	77299231,	77304247,
TCONS_00200088	chr18	-	85867064	85867816	85867816	85867816	1	85867064,	85867816,
TCONS_00200663	chr19	+	4201519	4203214	4203214	4203214	3	4201519,4202126,4202537,	4201798,4202238,4203214,
TCONS_00200881	chr19	+	5295179	5296155	5296155	5296155	1	5295179,	5296155,
TCONS_00200950	chr19	+	5487953	5489256	5489256	5489256	1	5487953,	5489256,
TCONS_00201064	chr19	+	5845749	5846504	5846504	5846504	1	5845749,	5846504,
TCONS_00201477	chr19	+	7292451	7293546	7293546	7293546	1	7292451,	7293546,
TCONS_00202310	chr19	+	11943134	11943585	11943585	11943585	1	11943134,	11943585,
TCONS_00203372	chr19	+	29755819	29758734	29758734	29758734	3	29755819,29757993,29758474,	29757613,29758258,29758734,
TCONS_00203981	chr19	+	38457728	38464666	38464666	38464666	2	38457728,38464432,	38458663,38464666,
TCONS_00204495	chr19	+	44210122	44211741	44211741	44211741	1	44210122,	44211741,
TCONS_00204547	chr19	+	44746564	44747878	44747878	44747878	2	44746564,44747635,	44746977,44747878,
TCONS_00204566	chr19	+	44824264	44825112	44825112	44825112	1	44824264,	44825112,
TCONS_00205231	chr19	+	53495400	53496716	53496716	53496716	1	53495400,	53496716,
TCONS_00205232	chr19	+	53496600	53497161	53497161	53497161	1	53496600,	53497161,
TCONS_00205702	chr19	+	59420173	59424432	59424432	59424432	1	59420173,	59424432,
TCONS_00206306	chr19	-	4509582	4510483	4510483	4510483	1	4509582,	4510483,
TCONS_00206540	chr19	-	5473579	5474098	5474098	5474098	1	5473579,	5474098,
TCONS_00207862	chr19	-	12083771	12084695	12084695	12084695	1	12083771,	12084695,
TCONS_00208526	chr19	-	25310290	25310806	25310806	25310806	1	25310290,	25310806,
TCONS_00208770	chr19	-	29139227	29139751	29139751	29139751	2	29139227,29139441,	29139374,29139751,
TCONS_00208992	chr19	-	32801146	32801988	32801988	32801988	1	32801146,	32801988,
TCONS_00209002	chr19	-	32829487	32830788	32830788	32830788	1	32829487,	32830788,
TCONS_00209020	chr19	-	33031255	33032250	33032250	33032250	1	33031255,	33032250,
TCONS_00209203	chr19	-	36309868	36318134	36318134	36318134	3	36309868,36310465,36317432,	36310074,36310600,36318134,
TCONS_00209259	chr19	-	36907728	36909143	36909143	36909143	1	36907728,	36909143,
TCONS_00209476	chr19	-	39003999	39004627	39004627	39004627	1	39003999,	39004627,
TCONS_00210064	chr19	-	44744128	44749664	44749664	44749664	3	44744128,44747635,44749058,	44744277,44747751,44749664,
TCONS_00210085	chr19	-	44830052	44830865	44830865	44830865	1	44830052,	44830865,
TCONS_00210156	chr19	-	45277153	45279633	45279633	45279633	2	45277153,45279131,	45277217,45279633,
TCONS_00210296	chr19	-	46149205	46149904	46149904	46149904	1	46149205,	46149904,
TCONS_00210732	chr19	-	53358121	53359053	53359053	53359053	1	53358121,	53359053,
TCONS_00211206	chr19	-	58972496	58975365	58975365	58975365	2	58972496,58974869,	58972909,58975365,
TCONS_00211216	chr19	-	59014229	59018249	59018249	59018249	1	59014229,	59018249,
TCONS_00211388	chr19	-	60829908	60830889	60830889	60830889	2	60829908,60830353,	60830196,60830889,
TCONS_00213040	chr2	+	22896086	22896687	22896687	22896687	1	22896086,	22896687,
TCONS_00213391	chr2	+	25080000	25080779	25080779	25080779	1	25080000,	25080779,
TCONS_00213392	chr2	+	25080600	25081713	25081713	25081713	1	25080600,	25081713,
TCONS_00213393	chr2	+	25081222	25083194	25083194	25083194	1	25081222,	25083194,
TCONS_00216660	chr2	+	56976149	56977194	56977194	56977194	1	56976149,	56977194,
TCONS_00217021	chr2	+	63022355	63022869	63022869	63022869	1	63022355,	63022869,
TCONS_00218070	chr2	+	73749807	73750502	73750502	73750502	1	73749807,	73750502,
TCONS_00218947	chr2	+	84567319	84567862	84567862	84567862	1	84567319,	84567862,
TCONS_00218963	chr2	+	84584012	84584793	84584793	84584793	1	84584012,	84584793,
TCONS_00220952	chr2	+	109753860	109754277	109754277	109754277	1	109753860,	109754277,
TCONS_00222272	chr2	+	122203208	122204062	122204062	122204062	1	122203208,	122204062,
TCONS_00224844	chr2	+	152223660	152224578	152224578	152224578	1	152223660,	152224578,
TCONS_00225260	chr2	+	154900248	154902158	154902158	154902158	1	154900248,	154902158,
TCONS_00226065	chr2	+	160934337	160940676	160940676	160940676	2	160934337,160939423,	160935564,160940676,
TCONS_00226586	chr2	+	165214269	165214863	165214863	165214863	1	165214269,	165214863,
TCONS_00226675	chr2	+	165981642	165982341	165982341	165982341	1	165981642,	165982341,
TCONS_00227006	chr2	+	167941803	167945713	167945713	167945713	2	167941803,167944567,	167943667,167945713,
TCONS_00227236	chr2	+	170118653	170121718	170121718	170121718	2	170118653,170120281,	170119162,170121718,
TCONS_00227325	chr2	+	171688831	171689587	171689587	171689587	2	171688831,171689096,	171689065,171689587,
TCONS_00227338	chr2	+	171831950	171834324	171834324	171834324	2	171831950,171833358,	171833241,171834324,
TCONS_00229166	chr2	+	181652117	181652789	181652789	181652789	2	181652117,181652689,	181652631,181652789,
TCONS_00229326	chr2	-	4637732	4638759	4638759	4638759	1	4637732,	4638759,
TCONS_00229327	chr2	-	4638362	4639059	4639059	4639059	1	4638362,	4639059,
TCONS_00229760	chr2	-	11442456	11475963	11475963	11475963	2	11442456,11475453,	11443083,11475963,
TCONS_00229767	chr2	-	11456293	11457363	11457363	11457363	1	11456293,	11457363,
TCONS_00232768	chr2	-	34626858	34627752	34627752	34627752	1	34626858,	34627752,
TCONS_00233403	chr2	-	43264072	43264587	43264587	43264587	2	43264072,43264514,	43264302,43264587,
TCONS_00233592	chr2	-	48668806	48669875	48669875	48669875	1	48668806,	48669875,
TCONS_00233622	chr2	-	49306046	49307335	49307335	49307335	1	49306046,	49307335,
TCONS_00234864	chr2	-	69483763	69484622	69484622	69484622	1	69483763,	69484622,
TCONS_00235250	chr2	-	72832816	72833834	72833834	72833834	1	72832816,	72833834,
TCONS_00235418	chr2	-	74510047	74511618	74511618	74511618	1	74510047,	74511618,
TCONS_00235621	chr2	-	76244066	76244607	76244607	76244607	1	76244066,	76244607,
TCONS_00237982	chr2	-	104427548	104430738	104430738	104430738	1	104427548,	104430738,
TCONS_00238285	chr2	-	109757095	109757876	109757876	109757876	1	109757095,	109757876,
TCONS_00238987	chr2	-	119500086	119500972	119500972	119500972	1	119500086,	119500972,
TCONS_00239487	chr2	-	122202737	122203608	122203608	122203608	1	122202737,	122203608,
TCONS_00240071	chr2	-	128642477	128643541	128643541	128643541	1	128642477,	128643541,
TCONS_00241118	chr2	-	143737692	143741309	143741309	143741309	1	143737692,	143741309,
TCONS_00241148	chr2	-	143974889	143982415	143982415	143982415	2	143974889,143981866,	143975146,143982415,
TCONS_00241147	chr2	-	143974889	143982415	143982415	143982415	2	143974889,143980646,	143975146,143982415,
TCONS_00241224	chr2	-	144418674	144419405	144419405	144419405	1	144418674,	144419405,
TCONS_00241265	chr2	-	144992880	144993714	144993714	144993714	1	144992880,	144993714,
TCONS_00241840	chr2	-	151788264	151789477	151789477	151789477	1	151788264,	151789477,
TCONS_00243201	chr2	-	162879321	162880297	162880297	162880297	1	162879321,	162880297,
TCONS_00243788	chr2	-	166539503	166539920	166539920	166539920	1	166539503,	166539920,
TCONS_00243796	chr2	-	166610804	166612547	166612547	166612547	1	166610804,	166612547,
TCONS_00246107	chr2	-	181652328	181653117	181653117	181653117	2	181652328,181653006,	181652696,181653117,
TCONS_00246714	chr3	+	8667004	8669719	8669719	8669719	2	8667004,8668692,	8668581,8669719,
TCONS_00246730	chr3	+	8766877	8768169	8768169	8768169	1	8766877,	8768169,
TCONS_00246751	chr3	+	9053423	9058426	9058426	9058426	3	9053423,9056620,9057829,	9054062,9057300,9058426,
TCONS_00246876	chr3	+	10351864	10353371	10353371	10353371	1	10351864,	10353371,
TCONS_00248468	chr3	+	31038699	31039197	31039197	31039197	2	31038699,31039175,	31039145,31039197,
TCONS_00248795	chr3	+	34656641	34660174	34660174	34660174	1	34656641,	34660174,
TCONS_00249107	chr3	+	37567494	37603188	37603188	37603188	4	37567494,37576069,37591728,37597260,	37567988,37577846,37597238,37603188,
TCONS_00249108	chr3	+	37567794	37568576	37568576	37568576	1	37567794,	37568576,
TCONS_00249417	chr3	+	41297256	41297811	41297811	41297811	1	41297256,	41297811,
TCONS_00249895	chr3	+	51200866	51201519	51201519	51201519	1	51200866,	51201519,
TCONS_00250100	chr3	+	54400345	54400724	54400724	54400724	2	54400345,54400559,	54400519,54400724,
TCONS_00250617	chr3	+	61962925	61963296	61963296	61963296	1	61962925,	61963296,
TCONS_00251021	chr3	+	68565499	68566265	68566265	68566265	1	68565499,	68566265,
TCONS_00251858	chr3	+	83843838	83845265	83845265	83845265	1	83843838,	83845265,
TCONS_00252009	chr3	+	86725615	86728388	86728388	86728388	2	86725615,86728246,	86726554,86728388,
TCONS_00252959	chr3	+	90238342	90238977	90238977	90238977	1	90238342,	90238977,
TCONS_00253063	chr3	+	90930527	90932223	90932223	90932223	2	90930527,90931370,	90930946,90932223,
TCONS_00254619	chr3	+	103595825	103596621	103596621	103596621	1	103595825,	103596621,
TCONS_00254676	chr3	+	104024148	104026313	104026313	104026313	1	104024148,	104026313,
TCONS_00254803	chr3	+	105603960	105604659	105604659	105604659	1	105603960,	105604659,
TCONS_00255723	chr3	+	116511002	116513436	116513436	116513436	1	116511002,	116513436,
TCONS_00255952	chr3	+	121072229	121086694	121086694	121086694	3	121072229,121076318,121086212,	121072606,121076435,121086694,
TCONS_00255954	chr3	+	121072229	121091638	121091638	121091638	3	121072229,121076318,121091305,	121072606,121076435,121091638,
TCONS_00255953	chr3	+	121072229	121091638	121091638	121091638	4	121072229,121076318,121080190,121091305,	121072606,121076435,121080263,121091638,
TCONS_00255955	chr3	+	121072229	121086694	121086694	121086694	4	121072229,121076318,121080190,121086212,	121072606,121076435,121080262,121086694,
TCONS_00256090	chr3	+	122322298	122323575	122323575	122323575	1	122322298,	122323575,
TCONS_00257501	chr3	+	145624993	145625861	145625861	145625861	1	145624993,	145625861,
TCONS_00258725	chr3	-	8246094	8246701	8246701	8246701	2	8246094,8246491,	8246464,8246701,
TCONS_00259292	chr3	-	14577840	14578595	14578595	14578595	1	14577840,	14578595,
TCONS_00259765	chr3	-	21896612	21975399	21975399	21975399	2	21896612,21973464,	21897670,21975399,
TCONS_00259776	chr3	-	21972809	21975399	21975399	21975399	1	21972809,	21975399,
TCONS_00260179	chr3	-	30500105	30500561	30500561	30500561	1	30500105,	30500561,
TCONS_00261151	chr3	-	41358130	41359114	41359114	41359114	1	41358130,	41359114,
TCONS_00262434	chr3	-	62727674	62728343	62728343	62728343	1	62727674,	62728343,
TCONS_00263738	chr3	-	86027212	86028124	86028124	86028124	1	86027212,	86028124,
TCONS_00264181	chr3	-	88488843	88489664	88489664	88489664	1	88488843,	88489664,
TCONS_00264194	chr3	-	88518814	88520564	88520564	88520564	1	88518814,	88520564,
TCONS_00264544	chr3	-	89602824	89603462	89603462	89603462	1	89602824,	89603462,
TCONS_00264632	chr3	-	89905324	89908197	89908197	89908197	1	89905324,	89908197,
TCONS_00265404	chr3	-	95427647	95428598	95428598	95428598	1	95427647,	95428598,
TCONS_00265508	chr3	-	95731843	95733414	95733414	95733414	1	95731843,	95733414,
TCONS_00266373	chr3	-	104434565	104442862	104442862	104442862	1	104434565,	104442862,
TCONS_00266469	chr3	-	105627499	105628060	105628060	105628060	1	105627499,	105628060,
TCONS_00267686	chr3	-	121946531	121947474	121947474	121947474	2	121946531,121946788,	121946684,121947474,
TCONS_00268037	chr3	-	128927364	128927916	128927916	128927916	1	128927364,	128927916,
TCONS_00268060	chr3	-	129230330	129235338	129235338	129235338	3	129230330,129233976,129234826,	129230732,129234082,129235338,
TCONS_00268059	chr3	-	129230330	129235338	129235338	129235338	3	129230330,129233976,129235008,	129230732,129234082,129235338,
TCONS_00268061	chr3	-	129230330	129235338	129235338	129235338	3	129230330,129233976,129234939,	129230732,129234082,129235338,
TCONS_00268186	chr3	-	130808537	130809394	130809394	130809394	1	130808537,	130809394,
TCONS_00268306	chr3	-	132970166	132973413	132973413	132973413	2	132970166,132972851,	132970452,132973413,
TCONS_00268407	chr3	-	134874857	134875929	134875929	134875929	1	134874857,	134875929,
TCONS_00268666	chr3	-	138868290	138868735	138868735	138868735	1	138868290,	138868735,
TCONS_00270551	chr4	+	11003340	11004132	11004132	11004132	1	11003340,	11004132,
TCONS_00270621	chr4	+	11314000	11317930	11317930	11317930	1	11314000,	11317930,
TCONS_00272942	chr4	+	40186871	40188275	40188275	40188275	1	40186871,	40188275,
TCONS_00273032	chr4	+	40800982	40801883	40801883	40801883	1	40800982,	40801883,
TCONS_00273033	chr4	+	40801882	40802981	40802981	40802981	1	40801882,	40802981,
TCONS_00273035	chr4	+	40824538	40824930	40824930	40824930	1	40824538,	40824930,
TCONS_00274146	chr4	+	47004574	47005100	47005100	47005100	1	47004574,	47005100,
TCONS_00274891	chr4	+	55546580	55554916	55554916	55554916	2	55546580,55552736,	55547720,55554916,
TCONS_00276903	chr4	+	88584260	88584734	88584734	88584734	1	88584260,	88584734,
TCONS_00277671	chr4	+	99298602	99307773	99307773	99307773	2	99298602,99307719,	99299430,99307773,
TCONS_00278255	chr4	+	106509203	106510266	106510266	106510266	1	106509203,	106510266,
TCONS_00279283	chr4	+	116229532	116230098	116230098	116230098	1	116229532,	116230098,
TCONS_00279378	chr4	+	116494545	116495292	116495292	116495292	1	116494545,	116495292,
TCONS_00279569	chr4	+	117587500	117588569	117588569	117588569	1	117587500,	117588569,
TCONS_00279911	chr4	+	120242666	120243545	120243545	120243545	1	120242666,	120243545,
TCONS_00279990	chr4	+	120770627	120771163	120771163	120771163	1	120770627,	120771163,
TCONS_00280549	chr4	+	124967096	124973306	124973306	124973306	3	124967096,124968795,124973236,	124968019,124969099,124973306,
TCONS_00280550	chr4	+	124967096	124978763	124978763	124978763	3	124967096,124968795,124977705,	124968019,124969099,124978763,
TCONS_00281360	chr4	+	130178890	130180258	130180258	130180258	1	130178890,	130180258,
TCONS_00281363	chr4	+	130179952	130181129	130181129	130181129	1	130179952,	130181129,
TCONS_00282126	chr4	+	134091642	134092366	134092366	134092366	1	134091642,	134092366,
TCONS_00282224	chr4	+	134909634	134910663	134910663	134910663	1	134909634,	134910663,
TCONS_00282259	chr4	+	135135045	135136927	135136927	135136927	1	135135045,	135136927,
TCONS_00282547	chr4	+	136605227	136605787	136605787	136605787	1	136605227,	136605787,
TCONS_00282837	chr4	+	138052973	138084570	138084570	138084570	4	138052973,138054566,138055166,138084203,	138053807,138054605,138055340,138084570,
TCONS_00282838	chr4	+	138053273	138084570	138084570	138084570	4	138053273,138054566,138055166,138084203,	138054270,138054605,138055340,138084570,
TCONS_00283203	chr4	+	140634399	140635091	140635091	140635091	1	140634399,	140635091,
TCONS_00284179	chr4	+	147184441	147186329	147186329	147186329	2	147184441,147185034,	147185005,147186329,
TCONS_00284308	chr4	+	147795169	147795606	147795606	147795606	2	147795169,147795476,	147795405,147795606,
TCONS_00284559	chr4	+	149407232	149407758	149407758	149407758	1	149407232,	149407758,
TCONS_00284713	chr4	+	151236191	151237751	151237751	151237751	1	151236191,	151237751,
TCONS_00285906	chr4	-	5570038	5570942	5570942	5570942	1	5570038,	5570942,
TCONS_00286131	chr4	-	8616633	8617729	8617729	8617729	1	8616633,	8617729,
TCONS_00286373	chr4	-	11080351	11083652	11083652	11083652	1	11080351,	11083652,
TCONS_00287752	chr4	-	32243903	32248516	32248516	32248516	2	32243903,32247768,	32246868,32248516,
TCONS_00287789	chr4	-	32885571	32886963	32886963	32886963	1	32885571,	32886963,
TCONS_00288279	chr4	-	40089458	40089966	40089966	40089966	1	40089458,	40089966,
TCONS_00288988	chr4	-	43453137	43454506	43454506	43454506	2	43453137,43453358,	43453294,43454506,
TCONS_00290257	chr4	-	55663716	55664673	55664673	55664673	1	55663716,	55664673,
TCONS_00290868	chr4	-	62139839	62140530	62140530	62140530	1	62139839,	62140530,
TCONS_00290970	chr4	-	63071259	63072088	63072088	63072088	1	63071259,	63072088,
TCONS_00291002	chr4	-	63205113	63205825	63205825	63205825	1	63205113,	63205825,
TCONS_00293225	chr4	-	99316348	99317002	99317002	99317002	1	99316348,	99317002,
TCONS_00293742	chr4	-	106526261	106527034	106527034	106527034	1	106526261,	106527034,
TCONS_00293931	chr4	-	107836687	107837603	107837603	107837603	1	107836687,	107837603,
TCONS_00294318	chr4	-	114078502	114078981	114078981	114078981	1	114078502,	114078981,
TCONS_00295948	chr4	-	125398786	125407084	125407084	125407084	2	125398786,125406435,	125400454,125407084,
TCONS_00296308	chr4	-	127664343	127665195	127665195	127665195	1	127664343,	127665195,
TCONS_00297615	chr4	-	134477465	134479539	134479539	134479539	1	134477465,	134479539,
TCONS_00298131	chr4	-	137416694	137417599	137417599	137417599	1	137416694,	137417599,
TCONS_00298810	chr4	-	141348683	141349446	141349446	141349446	1	141348683,	141349446,
TCONS_00299769	chr4	-	147964532	147965416	147965416	147965416	1	147964532,	147965416,
TCONS_00300334	chr4	-	151954622	151958080	151958080	151958080	2	151954622,151957706,	151955313,151958080,
TCONS_00300844	chr4	-	155075993	155078607	155078607	155078607	1	155075993,	155078607,
TCONS_00302038	chr5	+	3341707	3342498	3342498	3342498	1	3341707,	3342498,
TCONS_00303193	chr5	+	21206893	21209000	21209000	21209000	1	21206893,	21209000,
TCONS_00303557	chr5	+	24348473	24349361	24349361	24349361	1	24348473,	24349361,
TCONS_00303803	chr5	+	28444545	28448140	28448140	28448140	3	28444545,28446266,28447667,	28445225,28446343,28448140,
TCONS_00304119	chr5	+	31189764	31190793	31190793	31190793	1	31189764,	31190793,
TCONS_00304609	chr5	+	33878003	33880656	33880656	33880656	1	33878003,	33880656,
TCONS_00306505	chr5	+	64896125	64896820	64896820	64896820	1	64896125,	64896820,
TCONS_00307095	chr5	+	73260117	73260917	73260917	73260917	1	73260117,	73260917,
TCONS_00308304	chr5	+	92935182	92935923	92935923	92935923	1	92935182,	92935923,
TCONS_00308810	chr5	+	100335742	100336598	100336598	100336598	1	100335742,	100336598,
TCONS_00310432	chr5	+	113650071	113650563	113650563	113650563	1	113650071,	113650563,
TCONS_00310592	chr5	+	114723970	114724769	114724769	114724769	1	114723970,	114724769,
TCONS_00310664	chr5	+	115117230	115117866	115117866	115117866	1	115117230,	115117866,
TCONS_00310703	chr5	+	115275977	115277367	115277367	115277367	1	115275977,	115277367,
TCONS_00311137	chr5	+	117848407	117849729	117849729	117849729	1	117848407,	117849729,
TCONS_00311214	chr5	+	118831889	118832434	118832434	118832434	1	118831889,	118832434,
TCONS_00311676	chr5	+	122287868	122290049	122290049	122290049	1	122287868,	122290049,
TCONS_00312383	chr5	+	125946318	125947322	125947322	125947322	1	125946318,	125947322,
TCONS_00312391	chr5	+	126013218	126013867	126013867	126013867	1	126013218,	126013867,
TCONS_00312590	chr5	+	129459149	129460393	129460393	129460393	1	129459149,	129460393,
TCONS_00313046	chr5	+	135115098	135116381	135116381	135116381	1	135115098,	135116381,
TCONS_00313218	chr5	+	136099075	136105290	136105290	136105290	2	136099075,136101492,	136100178,136105290,
TCONS_00313302	chr5	+	136410833	136411455	136411455	136411455	1	136410833,	136411455,
TCONS_00313931	chr5	+	139960259	139961905	139961905	139961905	1	139960259,	139961905,
TCONS_00313932	chr5	+	139960259	139987871	139987871	139987871	2	139960259,139987846,	139961058,139987871,
TCONS_00313938	chr5	+	140016059	140017623	140017623	140017623	2	140016059,140017095,	140016661,140017623,
TCONS_00313960	chr5	+	140251633	140252179	140252179	140252179	1	140251633,	140252179,
TCONS_00314163	chr5	+	142842956	142845940	142845940	142845940	1	142842956,	142845940,
TCONS_00317294	chr5	-	30890178	30890798	30890798	30890798	1	30890178,	30890798,
TCONS_00318513	chr5	-	43743945	43746863	43746863	43746863	2	43743945,43746436,	43744595,43746863,
TCONS_00318824	chr5	-	52506793	52507919	52507919	52507919	1	52506793,	52507919,
TCONS_00319358	chr5	-	64774809	64781325	64781325	64781325	2	64774809,64780967,	64774883,64781325,
TCONS_00319379	chr5	-	64896529	64897125	64897125	64897125	1	64896529,	64897125,
TCONS_00320427	chr5	-	77430330	77431262	77431262	77431262	1	77430330,	77431262,
TCONS_00321247	chr5	-	93519296	93522548	93522548	93522548	1	93519296,	93522548,
TCONS_00321775	chr5	-	100946616	100947562	100947562	100947562	1	100946616,	100947562,
TCONS_00322365	chr5	-	107191312	107229706	107229706	107229706	2	107191312,107229309,	107191681,107229706,
TCONS_00322944	chr5	-	110658625	110660323	110660323	110660323	1	110658625,	110660323,
TCONS_00323240	chr5	-	112705099	112705738	112705738	112705738	1	112705099,	112705738,
TCONS_00323247	chr5	-	112753735	112754377	112754377	112754377	1	112753735,	112754377,
TCONS_00323625	chr5	-	115157120	115157693	115157693	115157693	1	115157120,	115157693,
TCONS_00323837	chr5	-	116080060	116082164	116082164	116082164	1	116080060,	116082164,
TCONS_00323867	chr5	-	116294351	116295303	116295303	116295303	1	116294351,	116295303,
TCONS_00324575	chr5	-	122510829	122511411	122511411	122511411	1	122510829,	122511411,
TCONS_00324686	chr5	-	122868107	122871473	122871473	122871473	2	122868107,122870402,	122869915,122871473,
TCONS_00324695	chr5	-	122963261	122963998	122963998	122963998	1	122963261,	122963998,
TCONS_00325276	chr5	-	126011085	126013018	126013018	126013018	1	126011085,	126013018,
TCONS_00325508	chr5	-	129524026	129526049	129526049	129526049	1	129524026,	129526049,
TCONS_00325532	chr5	-	129740017	129742046	129742046	129742046	1	129740017,	129742046,
TCONS_00325926	chr5	-	135057620	135058441	135058441	135058441	1	135057620,	135058441,
TCONS_00325985	chr5	-	135425763	135427204	135427204	135427204	1	135425763,	135427204,
TCONS_00326372	chr5	-	137788692	137790925	137790925	137790925	3	137788692,137789159,137790285,	137789072,137789263,137790925,
TCONS_00326868	chr5	-	140891985	140895105	140895105	140895105	1	140891985,	140895105,
TCONS_00327112	chr5	-	143720918	143721733	143721733	143721733	1	143720918,	143721733,
TCONS_00327461	chr5	-	146040820	146041537	146041537	146041537	1	146040820,	146041537,
TCONS_00327775	chr5	-	149557717	149559265	149559265	149559265	1	149557717,	149559265,
TCONS_00327867	chr5	-	150040736	150041310	150041310	150041310	1	150040736,	150041310,
TCONS_00328271	chr6	+	3085000	3088042	3088042	3088042	2	3085000,3087659,	3087435,3088042,
TCONS_00328276	chr6	+	3132901	3133571	3133571	3133571	1	3132901,	3133571,
TCONS_00328480	chr6	+	5248961	5249446	5249446	5249446	1	5248961,	5249446,
TCONS_00328640	chr6	+	7643842	7644484	7644484	7644484	1	7643842,	7644484,
TCONS_00330607	chr6	+	37392177	37398574	37398574	37398574	3	37392177,37396064,37396415,	37393033,37396210,37398574,
TCONS_00330606	chr6	+	37392177	37398574	37398574	37398574	3	37392177,37396064,37396415,	37392669,37396210,37398574,
TCONS_00330605	chr6	+	37392177	37398574	37398574	37398574	3	37392177,37396064,37396415,	37392539,37396210,37398574,
TCONS_00330779	chr6	+	38500649	38501271	38501271	38501271	1	38500649,	38501271,
TCONS_00330930	chr6	+	39508085	39509138	39509138	39509138	1	39508085,	39509138,
TCONS_00331558	chr6	+	47728928	47729955	47729955	47729955	1	47728928,	47729955,
TCONS_00331860	chr6	+	49165250	49172250	49172250	49172250	1	49165250,	49172250,
TCONS_00331997	chr6	+	50546464	50547654	50547654	50547654	1	50546464,	50547654,
TCONS_00332944	chr6	+	64684440	64685068	64685068	64685068	1	64684440,	64685068,
TCONS_00333202	chr6	+	67326096	67326457	67326457	67326457	1	67326096,	67326457,
TCONS_00333528	chr6	+	71390465	71392714	71392714	71392714	1	71390465,	71392714,
TCONS_00334691	chr6	+	86544355	86552954	86552954	86552954	2	86544355,86552371,	86544958,86552954,
TCONS_00334692	chr6	+	86544655	86546456	86546456	86546456	1	86544655,	86546456,
TCONS_00334712	chr6	+	86619096	86621304	86621304	86621304	1	86619096,	86621304,
TCONS_00334876	chr6	+	87761956	87762665	87762665	87762665	1	87761956,	87762665,
TCONS_00335290	chr6	+	91390778	91391981	91391981	91391981	2	91390778,91391435,	91391152,91391981,
TCONS_00335486	chr6	+	94234144	94235013	94235013	94235013	1	94234144,	94235013,
TCONS_00336316	chr6	+	112449065	112449610	112449610	112449610	3	112449065,112449236,112449453,	112449213,112449273,112449610,
TCONS_00336315	chr6	+	112449065	112449610	112449610	112449610	2	112449065,112449393,	112449219,112449610,
TCONS_00336522	chr6	+	113452432	113453275	113453275	113453275	1	113452432,	113453275,
TCONS_00337234	chr6	+	120772900	120773462	120773462	120773462	1	120772900,	120773462,
TCONS_00337643	chr6	+	124755645	124757014	124757014	124757014	2	124755645,124756638,	124755907,124757014,
TCONS_00338235	chr6	+	128788592	128789340	128789340	128789340	1	128788592,	128789340,
TCONS_00338580	chr6	+	133958585	133964754	133964754	133964754	2	133958585,133964654,	133959460,133964754,
TCONS_00338579	chr6	+	133958585	133964754	133964754	133964754	2	133958585,133964632,	133959438,133964754,
TCONS_00338657	chr6	+	134919836	134920801	134920801	134920801	3	134919836,134920397,134920766,	134920227,134920662,134920801,
TCONS_00339233	chr6	+	145025012	145026548	145026548	145026548	1	145025012,	145026548,
TCONS_00339291	chr6	+	145288928	145289512	145289512	145289512	1	145288928,	145289512,
TCONS_00339729	chr6	-	3127254	3152000	3152000	3152000	2	3127254,3151332,	3127278,3152000,
TCONS_00339731	chr6	-	3150487	3152000	3152000	3152000	1	3150487,	3152000,
TCONS_00340091	chr6	-	7794111	7794654	7794654	7794654	1	7794111,	7794654,
TCONS_00341146	chr6	-	28159925	28165778	28165778	28165778	1	28159925,	28165778,
TCONS_00341246	chr6	-	29297555	29298306	29298306	29298306	1	29297555,	29298306,
TCONS_00341569	chr6	-	31062337	31062946	31062946	31062946	1	31062337,	31062946,
TCONS_00342818	chr6	-	47613747	47623418	47623418	47623418	2	47613747,47622891,	47614166,47623418,
TCONS_00342875	chr6	-	47727869	47728728	47728728	47728728	1	47727869,	47728728,
TCONS_00342877	chr6	-	47730477	47730940	47730940	47730940	1	47730477,	47730940,
TCONS_00343201	chr6	-	49771548	49771983	49771983	49771983	1	49771548,	49771983,
TCONS_00343536	chr6	-	52481156	52485618	52485618	52485618	2	52481156,52483940,	52481355,52485618,
TCONS_00344418	chr6	-	67186532	67189851	67189851	67189851	2	67186532,67189626,	67188290,67189851,
TCONS_00345530	chr6	-	83816376	83816960	83816960	83816960	1	83816376,	83816960,
TCONS_00345553	chr6	-	83863674	83864574	83864574	83864574	1	83863674,	83864574,
TCONS_00345837	chr6	-	86144580	86145561	86145561	86145561	1	86144580,	86145561,
TCONS_00345895	chr6	-	86445474	86447524	86447524	86447524	1	86445474,	86447524,
TCONS_00346132	chr6	-	88139308	88140552	88140552	88140552	1	88139308,	88140552,
TCONS_00346358	chr6	-	90318393	90319179	90319179	90319179	1	90318393,	90319179,
TCONS_00347370	chr6	-	108161283	108163376	108163376	108163376	3	108161283,108162599,108162848,	108162434,108162767,108163376,
TCONS_00348000	chr6	-	116528377	116529296	116529296	116529296	2	116528377,116528914,	116528702,116529296,
TCONS_00348618	chr6	-	122293554	122294679	122294679	122294679	1	122293554,	122294679,
TCONS_00348695	chr6	-	122823441	122824379	122824379	122824379	1	122823441,	122824379,
TCONS_00349063	chr6	-	125044934	125045956	125045956	125045956	1	125044934,	125045956,
TCONS_00349272	chr6	-	127297260	127298727	127298727	127298727	2	127297260,127297992,	127297580,127298727,
TCONS_00349466	chr6	-	128787851	128793649	128793649	128793649	2	128787851,128793581,	128788743,128793649,
TCONS_00350709	chr6	-	145289049	145289771	145289771	145289771	1	145289049,	145289771,
TCONS_00351228	chr7	+	3207034	3208926	3208926	3208926	1	3207034,	3208926,
TCONS_00352001	chr7	+	6682808	6723022	6723022	6723022	3	6682808,6691566,6718999,	6684013,6691656,6723022,
TCONS_00352006	chr7	+	6682808	6723022	6723022	6723022	3	6682808,6691517,6718999,	6684013,6691656,6723022,
TCONS_00352007	chr7	+	6682808	6723022	6723022	6723022	4	6682808,6690275,6691566,6718999,	6684013,6690345,6691656,6723022,
TCONS_00353546	chr7	+	19858088	19858834	19858834	19858834	1	19858088,	19858834,
TCONS_00353698	chr7	+	20334480	20340656	20340656	20340656	2	20334480,20339947,	20335298,20340656,
TCONS_00354209	chr7	+	25739660	25740545	25740545	25740545	1	25739660,	25740545,
TCONS_00354881	chr7	+	29221107	29222171	29222171	29222171	1	29221107,	29222171,
TCONS_00357011	chr7	+	51809104	51809910	51809910	51809910	1	51809104,	51809910,
TCONS_00357191	chr7	+	52230005	52231068	52231068	52231068	1	52230005,	52231068,
TCONS_00357773	chr7	+	54263662	54265019	54265019	54265019	2	54263662,54264093,	54263963,54265019,
TCONS_00357944	chr7	+	56894719	56895590	56895590	56895590	1	56894719,	56895590,
TCONS_00359531	chr7	+	80763081	80764762	80764762	80764762	1	80763081,	80764762,
TCONS_00359575	chr7	+	81158305	81159769	81159769	81159769	1	81158305,	81159769,
TCONS_00360364	chr7	+	90334454	90355971	90355971	90355971	2	90334454,90355914,	90335092,90355971,
TCONS_00360845	chr7	+	97605627	97606361	97606361	97606361	1	97605627,	97606361,
TCONS_00360901	chr7	+	99817952	99819200	99819200	99819200	1	99817952,	99819200,
TCONS_00361032	chr7	+	102556979	102557919	102557919	102557919	2	102556979,102557717,	102557505,102557919,
TCONS_00362607	chr7	+	116925403	116926078	116926078	116926078	1	116925403,	116926078,
TCONS_00362658	chr7	+	117309039	117311563	117311563	117311563	2	117309039,117310997,	117310174,117311563,
TCONS_00362764	chr7	+	118226391	118267492	118267492	118267492	3	118226391,118264421,118266021,	118227036,118264537,118267492,
TCONS_00362948	chr7	+	121706265	121707249	121707249	121707249	1	121706265,	121707249,
TCONS_00363206	chr7	+	126171166	126171852	126171852	126171852	2	126171166,126171550,	126171198,126171852,
TCONS_00363505	chr7	+	129245008	129246236	129246236	129246236	2	129245008,129246027,	129245658,129246236,
TCONS_00363574	chr7	+	130088807	130106418	130106418	130106418	3	130088807,130104727,130105996,	130089120,130105305,130106418,
TCONS_00364535	chr7	+	135605644	135609078	135609078	135609078	1	135605644,	135609078,
TCONS_00365034	chr7	+	144514328	144514851	144514851	144514851	1	144514328,	144514851,
TCONS_00365064	chr7	+	145589177	145590224	145590224	145590224	1	145589177,	145590224,
TCONS_00365420	chr7	+	148207391	148207937	148207937	148207937	1	148207391,	148207937,
TCONS_00367554	chr7	-	13506844	13507907	13507907	13507907	1	13506844,	13507907,
TCONS_00367916	chr7	-	16646789	16647244	16647244	16647244	1	16646789,	16647244,
TCONS_00367927	chr7	-	16759596	16760244	16760244	16760244	1	16759596,	16760244,
TCONS_00368404	chr7	-	19924315	19927913	19927913	19927913	2	19924315,19926321,	19925142,19927913,
TCONS_00369023	chr7	-	25668518	25669560	25669560	25669560	1	25668518,	25669560,
TCONS_00369111	chr7	-	26051725	26052780	26052780	26052780	1	26051725,	26052780,
TCONS_00369981	chr7	-	30022252	30023141	30023141	30023141	1	30022252,	30023141,
TCONS_00370841	chr7	-	35902613	35903822	35903822	35903822	1	35902613,	35903822,
TCONS_00371747	chr7	-	51683822	51684590	51684590	51684590	1	51683822,	51684590,
TCONS_00372252	chr7	-	52656652	52660862	52660862	52660862	2	52656652,52660196,	52656797,52660862,
TCONS_00373936	chr7	-	72538855	72672956	72672956	72672956	3	72538855,72658084,72672449,	72538887,72658217,72672956,
TCONS_00373991	chr7	-	72855865	72864699	72864699	72864699	2	72855865,72863817,	72857547,72864699,
TCONS_00375743	chr7	-	97590165	97590542	97590542	97590542	1	97590165,	97590542,
TCONS_00376262	chr7	-	104628105	104629140	104629140	104629140	1	104628105,	104629140,
TCONS_00377876	chr7	-	118226756	118266691	118266691	118266691	3	118226756,118264421,118266021,	118227036,118264537,118266691,
TCONS_00378511	chr7	-	127778298	127779025	127779025	127779025	1	127778298,	127779025,
TCONS_00379737	chr7	-	136399779	136400777	136400777	136400777	1	136399779,	136400777,
TCONS_00380051	chr7	-	140761252	140769537	140769537	140769537	4	140761252,140764487,140766004,140768389,	140762417,140764609,140766108,140769537,
TCONS_00380055	chr7	-	140828674	140829698	140829698	140829698	1	140828674,	140829698,
TCONS_00380240	chr7	-	144082660	144086416	144086416	144086416	2	144082660,144084737,	144083887,144086416,
TCONS_00382270	chr8	+	12502300	12505636	12505636	12505636	2	12502300,12504350,	12502789,12505636,
TCONS_00383095	chr8	+	23297291	23298240	23298240	23298240	1	23297291,	23298240,
TCONS_00384253	chr8	+	35100266	35102721	35102721	35102721	2	35100266,35102393,	35101347,35102721,
TCONS_00384273	chr8	+	35143600	35144895	35144895	35144895	1	35143600,	35144895,
TCONS_00384452	chr8	+	37611298	37614364	37614364	37614364	1	37611298,	37614364,
TCONS_00385210	chr8	+	48835685	48836844	48836844	48836844	1	48835685,	48836844,
TCONS_00385274	chr8	+	49929287	49930322	49930322	49930322	1	49929287,	49930322,
TCONS_00387113	chr8	+	73000864	73001727	73001727	73001727	1	73000864,	73001727,
TCONS_00387116	chr8	+	73012864	73013971	73013971	73013971	1	73012864,	73013971,
TCONS_00387259	chr8	+	73421827	73423440	73423440	73423440	1	73421827,	73423440,
TCONS_00387414	chr8	+	73905760	73906566	73906566	73906566	1	73905760,	73906566,
TCONS_00387788	chr8	+	75071798	75084016	75084016	75084016	3	75071798,75073830,75081174,	75073230,75074011,75084016,
TCONS_00388482	chr8	+	86118125	86119649	86119649	86119649	1	86118125,	86119649,
TCONS_00388624	chr8	+	86716689	86718510	86718510	86718510	1	86716689,	86718510,
TCONS_00388986	chr8	+	88224572	88231400	88231400	88231400	1	88224572,	88231400,
TCONS_00389438	chr8	+	94236528	94238161	94238161	94238161	2	94236528,94237992,	94236887,94238161,
TCONS_00389898	chr8	+	98377733	98378352	98378352	98378352	1	98377733,	98378352,
TCONS_00390440	chr8	+	108117498	108119252	108119252	108119252	2	108117498,108119179,	108118107,108119252,
TCONS_00391166	chr8	+	113824045	113825383	113825383	113825383	1	113824045,	113825383,
TCONS_00391189	chr8	+	114045422	114054902	114054902	114054902	3	114045422,114046423,114054252,	114046285,114046499,114054902,
TCONS_00392529	chr8	-	4612453	4613376	4613376	4613376	1	4612453,	4613376,
TCONS_00392987	chr8	-	12384967	12386000	12386000	12386000	1	12384967,	12386000,
TCONS_00393322	chr8	-	15519767	15520245	15520245	15520245	3	15519767,15519933,15520077,	15519899,15520021,15520245,
TCONS_00393324	chr8	-	15519767	15520245	15520245	15520245	2	15519767,15520037,	15519904,15520245,
TCONS_00393323	chr8	-	15519767	15520245	15520245	15520245	3	15519767,15519933,15520058,	15519899,15520024,15520245,
TCONS_00393321	chr8	-	15519767	15520245	15520245	15520245	2	15519767,15520037,	15519922,15520245,
TCONS_00393320	chr8	-	15519767	15520245	15520245	15520245	2	15519767,15520040,	15519913,15520245,
TCONS_00393766	chr8	-	23520861	23522193	23522193	23522193	1	23520861,	23522193,
TCONS_00394272	chr8	-	28333274	28333843	28333843	28333843	1	28333274,	28333843,
TCONS_00394886	chr8	-	37604460	37612674	37612674	37612674	2	37604460,37612214,	37605557,37612674,
TCONS_00396879	chr8	-	72806010	72806565	72806565	72806565	1	72806010,	72806565,
TCONS_00396964	chr8	-	73062055	73063155	73063155	73063155	1	73062055,	73063155,
TCONS_00398406	chr8	-	86706280	86707867	86707867	86707867	1	86706280,	86707867,
TCONS_00398982	chr8	-	91523120	91528027	91528027	91528027	1	91523120,	91528027,
TCONS_00399751	chr8	-	104671442	104672508	104672508	104672508	2	104671442,104672304,	104671668,104672508,
TCONS_00400151	chr8	-	108378110	108378808	108378808	108378808	1	108378110,	108378808,
TCONS_00400328	chr8	-	109458646	109459413	109459413	109459413	1	109458646,	109459413,
TCONS_00400802	chr8	-	111863720	111865111	111865111	111865111	1	111863720,	111865111,
TCONS_00401504	chr8	-	122176273	122176880	122176880	122176880	2	122176273,122176570,	122176483,122176880,
TCONS_00401754	chr8	-	128935745	128946493	128946493	128946493	2	128935745,128946168,	128938123,128946493,
TCONS_00401800	chr8	-	129376171	129376686	129376686	129376686	1	129376171,	129376686,
TCONS_00404189	chr9	+	31019079	31020142	31020142	31020142	1	31019079,	31020142,
TCONS_00406806	chr9	+	58098261	58098973	58098973	58098973	1	58098261,	58098973,
TCONS_00406828	chr9	+	58161130	58162763	58162763	58162763	1	58161130,	58162763,
TCONS_00407494	chr9	+	64585612	64586105	64586105	64586105	1	64585612,	64586105,
TCONS_00407828	chr9	+	66897623	66899148	66899148	66899148	1	66897623,	66899148,
TCONS_00408338	chr9	+	73083648	73084374	73084374	73084374	2	73083648,73084286,	73084080,73084374,
TCONS_00409300	chr9	+	88377225	88379699	88379699	88379699	1	88377225,	88379699,
TCONS_00410079	chr9	+	97933394	97934180	97934180	97934180	1	97933394,	97934180,
TCONS_00411876	chr9	+	114300247	114301068	114301068	114301068	1	114300247,	114301068,
TCONS_00411896	chr9	+	114410862	114411775	114411775	114411775	1	114410862,	114411775,
TCONS_00413741	chr9	-	14662875	14663856	14663856	14663856	1	14662875,	14663856,
TCONS_00414361	chr9	-	20692142	20692771	20692771	20692771	1	20692142,	20692771,
TCONS_00414374	chr9	-	20782797	20783522	20783522	20783522	1	20782797,	20783522,
TCONS_00414451	chr9	-	21068538	21069287	21069287	21069287	1	21068538,	21069287,
TCONS_00415271	chr9	-	31839307	31839940	31839940	31839940	1	31839307,	31839940,
TCONS_00415291	chr9	-	32161775	32164322	32164322	32164322	2	32161775,32163997,	32162565,32164322,
TCONS_00416014	chr9	-	40605738	40609264	40609264	40609264	1	40605738,	40609264,
TCONS_00416777	chr9	-	47078740	47176802	47176802	47176802	4	47078740,47105247,47168819,47176294,	47078882,47105419,47168969,47176802,
TCONS_00417200	chr9	-	53212348	53213091	53213091	53213091	1	53212348,	53213091,
TCONS_00417979	chr9	-	59138298	59139717	59139717	59139717	1	59138298,	59139717,
TCONS_00418012	chr9	-	59386506	59387308	59387308	59387308	1	59386506,	59387308,
TCONS_00418318	chr9	-	62667165	62674955	62674955	62674955	2	62667165,62673873,	62667398,62674955,
TCONS_00418741	chr9	-	65434529	65435247	65435247	65435247	1	65434529,	65435247,
TCONS_00419004	chr9	-	67478699	67480662	67480662	67480662	2	67478699,67480138,	67479879,67480662,
TCONS_00419351	chr9	-	72509401	72510127	72510127	72510127	1	72509401,	72510127,
TCONS_00419493	chr9	-	75079437	75079988	75079988	75079988	1	75079437,	75079988,
TCONS_00419861	chr9	-	80012436	80012844	80012844	80012844	1	80012436,	80012844,
TCONS_00422918	chr9	-	114409018	114410362	114410362	114410362	1	114409018,	114410362,
TCONS_00423338	chr9	-	119918863	119920911	119920911	119920911	2	119918863,119920124,	119919046,119920911,
TCONS_00424958	chrX	+	7525036	7526370	7526370	7526370	1	7525036,	7526370,
TCONS_00426818	chrX	+	35988003	35991422	35991422	35991422	2	35988003,35990544,	35988606,35991422,
TCONS_00427922	chrX	+	54646819	54647650	54647650	54647650	1	54646819,	54647650,
TCONS_00428522	chrX	+	66256959	66257817	66257817	66257817	2	66256959,66257471,	66257443,66257817,
TCONS_00431272	chrX	+	101176939	101177829	101177829	101177829	1	101176939,	101177829,
TCONS_00431286	chrX	+	101397000	101398191	101398191	101398191	1	101397000,	101398191,
TCONS_00433875	chrX	+	146893424	146895147	146895147	146895147	1	146893424,	146895147,
TCONS_00434482	chrX	+	154036294	154040078	154040078	154040078	1	154036294,	154040078,
TCONS_00434717	chrX	+	157432695	157433225	157433225	157433225	1	157432695,	157433225,
TCONS_00436195	chrX	-	12921924	12924046	12924046	12924046	1	12921924,	12924046,
TCONS_00436464	chrX	-	17738262	17739844	17739844	17739844	1	17738262,	17739844,
TCONS_00436564	chrX	-	18808507	18815154	18815154	18815154	3	18808507,18812677,18814816,	18810194,18812778,18815154,
TCONS_00436565	chrX	-	18814483	18815154	18815154	18815154	1	18814483,	18815154,
TCONS_00437936	chrX	-	45609372	45610255	45610255	45610255	1	45609372,	45610255,
TCONS_00437945	chrX	-	45667822	45668320	45668320	45668320	1	45667822,	45668320,
TCONS_00438715	chrX	-	55271216	55272445	55272445	55272445	1	55271216,	55272445,
TCONS_00444731	chrX	-	147479063	147481165	147481165	147481165	2	147479063,147480629,	147479223,147481165,
TCONS_00445362	chrX	-	155851733	155852242	155852242	155852242	1	155851733,	155852242,
TCONS_00006143	chr1	-	88352180	88369537	88369537	88369537	7	88352180,88353924,88360302,88360498,88362355,88362667,88369158,	88353823,88354078,88360388,88360668,88362559,88362811,88369537,
TCONS_00006149	chr1	-	88383160	88384237	88384237	88384237	1	88383160,	88384237,
TCONS_00009427	chr1	-	135956312	135959154	135959154	135959154	2	135956312,135957369,	135957030,135959154,
TCONS_00009549	chr1	-	136452968	136453740	136453740	136453740	1	136452968,	136453740,
TCONS_00010327	chr1	-	145709135	145709996	145709996	145709996	2	145709135,145709608,	145709396,145709996,
TCONS_00012152	chr1	-	172825223	172836912	172836912	172836912	3	172825223,172834981,172836244,	172825338,172835141,172836912,
TCONS_00013106	chr1	-	182780009	182781174	182781174	182781174	1	182780009,	182781174,
TCONS_00017817	chr1	+	55084266	55085184	55085184	55085184	1	55084266,	55085184,
TCONS_00020253	chr1	+	88383837	88386772	88386772	88386772	1	88383837,	88386772,
TCONS_00022944	chr1	+	133178083	133178618	133178618	133178618	1	133178083,	133178618,
TCONS_00023072	chr1	+	134190044	134192144	134192144	134192144	2	134190044,134191900,	134190682,134192144,
TCONS_00023184	chr1	+	135058759	135066815	135066815	135066815	2	135058759,135066589,	135061117,135066815,
TCONS_00023717	chr1	+	138466288	138468704	138468704	138468704	1	138466288,	138468704,
TCONS_00027217	chr1	+	183949805	183959972	183959972	183959972	2	183949805,183958798,	183950399,183959972,
TCONS_00029238	chr10	-	15350979	15355805	15355805	15355805	2	15350979,15354617,	15351083,15355805,
TCONS_00029682	chr10	-	21773796	21778718	21778718	21778718	3	21773796,21777334,21778155,	21774923,21777476,21778718,
TCONS_00029683	chr10	-	21776661	21778718	21778718	21778718	3	21776661,21777334,21778155,	21776907,21777476,21778718,
TCONS_00034127	chr10	-	76661033	76662547	76662547	76662547	1	76661033,	76662547,
TCONS_00034996	chr10	-	80597297	80598119	80598119	80598119	1	80597297,	80598119,
TCONS_00035786	chr10	-	86138973	86147679	86147679	86147679	2	86138973,86147254,	86139286,86147679,
TCONS_00036133	chr10	-	90641605	90645027	90645027	90645027	2	90641605,90643611,	90641914,90645027,
TCONS_00038480	chr10	-	126366223	126366955	126366955	126366955	1	126366223,	126366955,
TCONS_00040382	chr10	+	20880580	20881416	20881416	20881416	1	20880580,	20881416,
TCONS_00040514	chr10	+	22181642	22183409	22183409	22183409	2	22181642,22183224,	22182892,22183409,
TCONS_00043846	chr10	+	68758746	68773166	68773166	68773166	2	68758746,68772633,	68758999,68773166,
TCONS_00043876	chr10	+	68861386	68947178	68947178	68947178	2	68861386,68946976,	68861877,68947178,
TCONS_00044309	chr10	+	75297613	75298345	75298345	75298345	1	75297613,	75298345,
TCONS_00044463	chr10	+	76645347	76645767	76645767	76645767	1	76645347,	76645767,
TCONS_00044468	chr10	+	76653693	76654665	76654665	76654665	1	76653693,	76654665,
TCONS_00046526	chr10	+	92779680	92785510	92785510	92785510	2	92779680,92785216,	92780478,92785510,
TCONS_00049321	chr11	-	3003206	3025700	3025700	3025700	3	3003206,3023513,3025322,	3003237,3024406,3025700,
TCONS_00049886	chr11	-	5687925	5688979	5688979	5688979	1	5687925,	5688979,
TCONS_00051016	chr11	-	19925170	19931369	19931369	19931369	3	19925170,19927636,19928463,	19926265,19927707,19931369,
TCONS_00052371	chr11	-	37049645	37050566	37050566	37050566	1	37049645,	37050566,
TCONS_00053762	chr11	-	52170026	52173516	52173516	52173516	3	52170026,52171652,52171992,	52171491,52171845,52173516,
TCONS_00057659	chr11	-	79785556	79790792	79790792	79790792	4	79785556,79787100,79787812,79789591,	79786455,79787347,79788638,79790792,
TCONS_00059941	chr11	-	98154378	98158258	98158258	98158258	2	98154378,98157737,	98156806,98158258,
TCONS_00061493	chr11	-	106876749	106885994	106885994	106885994	2	106876749,106885078,	106877245,106885994,
TCONS_00068165	chr11	+	53576933	53577672	53577672	53577672	1	53576933,	53577672,
TCONS_00075767	chr11	+	108872729	108907409	108907409	108907409	2	108872729,108907377,	108873178,108907409,
TCONS_00075766	chr11	+	108872729	108907409	108907409	108907409	2	108872729,108907377,	108873176,108907409,
TCONS_00077794	chr11	+	121097869	121098311	121098311	121098311	1	121097869,	121098311,
TCONS_00078446	chr12	-	8606514	8648130	8648130	8648130	2	8606514,8647647,	8607043,8648130,
TCONS_00078929	chr12	-	16005233	16022783	16022783	16022783	7	16005233,16005655,16008165,16008810,16010577,16013942,16022111,	16005332,16005782,16008367,16008870,16010650,16014048,16022783,
TCONS_00078932	chr12	-	16011814	16022783	16022783	16022783	3	16011814,16013942,16022111,	16013857,16014048,16022783,
TCONS_00080176	chr12	-	25391847	25393278	25393278	25393278	1	25391847,	25393278,
TCONS_00080546	chr12	-	29975625	29976156	29976156	29976156	1	29975625,	29976156,
TCONS_00081334	chr12	-	43846250	43847400	43847400	43847400	2	43846250,43847137,	43846925,43847400,
TCONS_00083781	chr12	-	79313464	79327896	79327896	79327896	1	79313464,	79327896,
TCONS_00084027	chr12	-	82042543	82046761	82046761	82046761	3	82042543,82044028,82045723,	82043929,82044216,82046761,
TCONS_00084522	chr12	-	86541002	86541541	86541541	86541541	1	86541002,	86541541,
TCONS_00085759	chr12	-	105995439	106000299	106000299	106000299	1	105995439,	106000299,
TCONS_00085823	chr12	-	106461796	106462503	106462503	106462503	1	106461796,	106462503,
TCONS_00085850	chr12	-	106752357	106752805	106752805	106752805	1	106752357,	106752805,
TCONS_00085923	chr12	-	107189428	107248503	107248503	107248503	2	107189428,107247830,	107189606,107248503,
TCONS_00085979	chr12	-	107751278	107753120	107753120	107753120	2	107751278,107752005,	107751843,107753120,
TCONS_00085981	chr12	-	107751278	107753120	107753120	107753120	3	107751278,107751887,107752031,	107751833,107752001,107753120,
TCONS_00085983	chr12	-	107751278	107753120	107753120	107753120	3	107751278,107751743,107752007,	107751521,107751941,107753120,
TCONS_00085984	chr12	-	107751278	107753120	107753120	107753120	3	107751278,107751689,107752007,	107751605,107751977,107753120,
TCONS_00085982	chr12	-	107751278	107753120	107753120	107753120	3	107751278,107751677,107752007,	107751521,107751965,107753120,
TCONS_00085980	chr12	-	107751278	107753120	107753120	107753120	2	107751278,107752029,	107751843,107753120,
TCONS_00085978	chr12	-	107751278	107753120	107753120	107753120	2	107751278,107752003,	107751613,107753120,
TCONS_00086201	chr12	-	110739997	110777356	110777356	110777356	9	110739997,110742292,110745045,110753043,110754821,110761217,110761506,110764023,110776732,	110741630,110742397,110745149,110753137,110754950,110761374,110761765,110764184,110777356,
TCONS_00086471	chr12	-	111683470	111683939	111683939	111683939	1	111683470,	111683939,
TCONS_00087780	chr12	+	8643230	8644449	8644449	8644449	1	8643230,	8644449,
TCONS_00088708	chr12	+	19049954	19063354	19063354	19063354	5	19049954,19050953,19055407,19056519,19060838,	19050675,19054768,19055545,19056575,19063354,
TCONS_00088751	chr12	+	19293854	19296610	19296610	19296610	2	19293854,19295673,	19294778,19296610,
TCONS_00088759	chr12	+	19293854	19335036	19335036	19335036	5	19293854,19295671,19306738,19307068,19334889,	19294779,19295783,19306865,19307129,19335036,
TCONS_00090782	chr12	+	43730138	43731030	43731030	43731030	3	43730138,43730283,43730974,	43730247,43730762,43731030,
TCONS_00091032	chr12	+	48686136	48721473	48721473	48721473	4	48686136,48689493,48691136,48720754,	48686641,48689544,48691211,48721473,
TCONS_00091202	chr12	+	52075510	52080596	52080596	52080596	2	52075510,52079890,	52076643,52080596,
TCONS_00091274	chr12	+	52930626	52934257	52934257	52934257	1	52930626,	52934257,
TCONS_00091719	chr12	+	58327209	58328633	58328633	58328633	2	58327209,58328084,	58327786,58328633,
TCONS_00091952	chr12	+	64062631	64088125	64088125	64088125	2	64062631,64087712,	64063370,64088125,
TCONS_00092608	chr12	+	73789315	73794046	73794046	73794046	2	73789315,73793481,	73790236,73794046,
TCONS_00092609	chr12	+	73789315	73795373	73795373	73795373	2	73789315,73794323,	73790236,73795373,
TCONS_00092610	chr12	+	73789315	73800596	73800596	73800596	2	73789315,73800091,	73790236,73800596,
TCONS_00092816	chr12	+	76770443	76775904	76775904	76775904	1	76770443,	76775904,
TCONS_00095866	chr12	+	113749338	113754983	113754983	113754983	2	113749338,113754839,	113752094,113754983,
TCONS_00099018	chr13	-	29162135	29164882	29164882	29164882	2	29162135,29164685,	29162777,29164882,
TCONS_00099053	chr13	-	30206827	30227737	30227737	30227737	2	30206827,30227008,	30207001,30227737,
TCONS_00099991	chr13	-	40833835	40834492	40834492	40834492	1	40833835,	40834492,
TCONS_00100253	chr13	-	44105864	44114460	44114460	44114460	3	44105864,44107479,44113769,	44106279,44107711,44114460,
TCONS_00100254	chr13	-	44105960	44114460	44114460	44114460	3	44105960,44107479,44113769,	44106279,44107625,44114460,
TCONS_00100299	chr13	-	44668963	44680336	44680336	44680336	2	44668963,44679726,	44669073,44680336,
TCONS_00101225	chr13	-	54285321	54286527	54286527	54286527	1	54285321,	54286527,
TCONS_00102895	chr13	-	66620576	66643908	66643908	66643908	5	66620576,66626921,66627246,66641071,66641664,	66620697,66627048,66627307,66641214,66643908,
TCONS_00103561	chr13	-	73466987	73467690	73467690	73467690	1	73466987,	73467690,
TCONS_00104759	chr13	-	90605573	90733470	90733470	90733470	5	90605573,90614338,90642109,90688698,90733051,	90606928,90614513,90642235,90688767,90733470,
TCONS_00106157	chr13	-	108832369	108834958	108834958	108834958	1	108832369,	108834958,
TCONS_00106448	chr13	-	113542085	113542951	113542951	113542951	1	113542085,	113542951,
TCONS_00106481	chr13	-	113822315	113822788	113822788	113822788	1	113822315,	113822788,
TCONS_00107675	chr13	+	12350910	12351930	12351930	12351930	1	12350910,	12351930,
TCONS_00107676	chr13	+	12351380	12352540	12352540	12352540	1	12351380,	12352540,
TCONS_00108510	chr13	+	22011753	22020084	22020084	22020084	2	22011753,22019890,	22012920,22020084,
TCONS_00108512	chr13	+	22026518	22027420	22027420	22027420	1	22026518,	22027420,
TCONS_00108707	chr13	+	23524791	23526543	23526543	23526543	2	23524791,23526289,	23525399,23526543,
TCONS_00112523	chr13	+	61767122	61768824	61768824	61768824	2	61767122,61768401,	61768297,61768824,
TCONS_00113835	chr13	+	72529371	72538986	72538986	72538986	3	72529371,72531296,72536482,	72530323,72531400,72538986,
TCONS_00116968	chr13	+	114525596	114530043	114530043	114530043	3	114525596,114526620,114528825,	114526499,114526754,114530043,
TCONS_00119586	chr14	-	16977125	16978137	16978137	16978137	2	16977125,16977808,	16977320,16978137,
TCONS_00120376	chr14	-	26659759	26660991	26660991	26660991	1	26659759,	26660991,
TCONS_00122374	chr14	-	49572606	49609723	49609723	49609723	2	49572606,49608993,	49572649,49609723,
TCONS_00123156	chr14	-	55141977	55142368	55142368	55142368	2	55141977,55142135,	55142007,55142368,
TCONS_00125458	chr14	-	79725123	79731652	79731652	79731652	2	79725123,79728575,	79726836,79731652,
TCONS_00126099	chr14	-	99864264	99867924	99867924	99867924	2	99864264,99867521,	99864303,99867924,
TCONS_00126159	chr14	-	100672804	100684183	100684183	100684183	3	100672804,100675769,100679151,	100675692,100679124,100684183,
TCONS_00127520	chr14	-	122275800	122278156	122278156	122278156	1	122275800,	122278156,
TCONS_00130417	chr14	+	35174119	35175253	35175253	35175253	1	35174119,	35175253,
TCONS_00131382	chr14	+	48037735	48039734	48039734	48039734	2	48037735,48039381,	48038292,48039734,
TCONS_00133583	chr14	+	66452959	66453975	66453975	66453975	1	66452959,	66453975,
TCONS_00134158	chr14	+	73379774	73380395	73380395	73380395	1	73379774,	73380395,
TCONS_00135463	chr14	+	103870363	103907099	103907099	103907099	2	103870363,103904700,	103871162,103907099,
TCONS_00136443	chr14	+	121203658	121205530	121205530	121205530	1	121203658,	121205530,
TCONS_00137450	chr15	-	12133027	12134896	12134896	12134896	2	12133027,12134326,	12133705,12134896,
TCONS_00138067	chr15	-	27389584	27393262	27393262	27393262	3	27389584,27391475,27392601,	27389945,27391626,27393262,
TCONS_00138716	chr15	-	38128211	38129108	38129108	38129108	1	38128211,	38129108,
TCONS_00140872	chr15	-	75446155	75447085	75447085	75447085	1	75446155,	75447085,
TCONS_00141572	chr15	-	78728679	78730519	78730519	78730519	2	78728679,78729879,	78729079,78730519,
TCONS_00141626	chr15	-	78857350	78858890	78858890	78858890	1	78857350,	78858890,
TCONS_00141879	chr15	-	79956961	79962983	79962983	79962983	3	79956961,79960929,79962239,	79958401,79961410,79962983,
TCONS_00142591	chr15	-	85506798	85509651	85509651	85509651	2	85506798,85509169,	85507749,85509651,
TCONS_00142697	chr15	-	87360515	87374987	87374987	87374987	3	87360515,87360679,87373891,	87360597,87360833,87374987,
TCONS_00142985	chr15	-	89329019	89329656	89329656	89329656	1	89329019,	89329656,
TCONS_00143471	chr15	-	96900509	96916587	96916587	96916587	3	96900509,96913057,96916320,	96900993,96913111,96916587,
TCONS_00143470	chr15	-	96900509	96916587	96916587	96916587	3	96900509,96913057,96916332,	96900993,96913111,96916587,
TCONS_00143469	chr15	-	96900509	96916587	96916587	96916587	2	96900509,96916320,	96900993,96916587,
TCONS_00145024	chr15	+	8394358	8398404	8398404	8398404	1	8394358,	8398404,
TCONS_00146139	chr15	+	32708396	32725762	32725762	32725762	2	32708396,32724875,	32709185,32725762,
TCONS_00146262	chr15	+	34374197	34375204	34375204	34375204	2	34374197,34375050,	34374875,34375204,
TCONS_00146261	chr15	+	34374197	34375204	34375204	34375204	2	34374197,34375050,	34374874,34375204,
TCONS_00146467	chr15	+	36859965	36861790	36861790	36861790	1	36859965,	36861790,
TCONS_00149259	chr15	+	77175983	77203357	77203357	77203357	2	77175983,77203320,	77177366,77203357,
TCONS_00149263	chr15	+	77200744	77204610	77204610	77204610	2	77200744,77204005,	77201706,77204610,
TCONS_00150672	chr15	+	88668148	88668974	88668974	88668974	1	88668148,	88668974,
TCONS_00152153	chr15	+	101076552	101078800	101078800	101078800	1	101076552,	101078800,
TCONS_00152359	chr15	+	102206914	102207634	102207634	102207634	1	102206914,	102207634,
TCONS_00152769	chr16	-	3109178	3115400	3115400	3115400	2	3109178,3114561,	3109265,3115400,
TCONS_00153886	chr16	-	14292124	14292521	14292521	14292521	1	14292124,	14292521,
TCONS_00154393	chr16	-	17606791	17618691	17618691	17618691	3	17606791,17617476,17618353,	17607088,17617589,17618691,
TCONS_00154695	chr16	-	18843611	18850980	18850980	18850980	2	18843611,18850195,	18844822,18850980,
TCONS_00155109	chr16	-	20804164	20805445	20805445	20805445	1	20804164,	20805445,
TCONS_00156053	chr16	-	31460128	31462162	31462162	31462162	2	31460128,31461262,	31460246,31462162,
TCONS_00157908	chr16	-	54867467	54868806	54868806	54868806	2	54867467,54868313,	54867678,54868806,
TCONS_00160898	chr16	+	4541895	4543153	4543153	4543153	2	4541895,4542467,	4542445,4543153,
TCONS_00161242	chr16	+	5885014	5885749	5885749	5885749	1	5885014,	5885749,
TCONS_00161912	chr16	+	13754276	13758531	13758531	13758531	2	13754276,13756237,	13755889,13758531,
TCONS_00161911	chr16	+	13754276	13758531	13758531	13758531	2	13754276,13756063,	13755715,13758531,
TCONS_00161913	chr16	+	13754276	13765329	13765329	13765329	2	13754276,13756070,	13755548,13765329,
TCONS_00161916	chr16	+	13754276	13773178	13773178	13773178	6	13754276,13755889,13756237,13766888,13769087,13773106,	13755715,13756063,13759571,13766973,13769454,13773178,
TCONS_00162004	chr16	+	14317207	14318361	14318361	14318361	1	14317207,	14318361,
TCONS_00162068	chr16	+	14815262	14817184	14817184	14817184	2	14815262,14817007,	14815697,14817184,
TCONS_00163541	chr16	+	28564204	28565201	28565201	28565201	1	28564204,	28565201,
TCONS_00163668	chr16	+	30103682	30107463	30107463	30107463	2	30103682,30106704,	30104770,30107463,
TCONS_00163962	chr16	+	32004020	32007395	32007395	32007395	2	32004020,32007022,	32004867,32007395,
TCONS_00168060	chr16	+	94039360	94069832	94069832	94069832	8	94039360,94060937,94062095,94063046,94063368,94065368,94066484,94069292,	94039568,94061101,94062271,94063127,94063444,94065442,94066755,94069832,
TCONS_00169555	chr17	-	14231386	14237310	14237310	14237310	2	14231386,14236682,	14231508,14237310,
TCONS_00169554	chr17	-	14231386	14237310	14237310	14237310	2	14231386,14236660,	14231486,14237310,
TCONS_00170752	chr17	-	24173192	24173695	24173695	24173695	1	24173192,	24173695,
TCONS_00170857	chr17	-	24602419	24607456	24607456	24607456	2	24602419,24607034,	24603677,24607456,
TCONS_00171628	chr17	-	27691736	27692564	27692564	27692564	1	27691736,	27692564,
TCONS_00172017	chr17	-	29561818	29562405	29562405	29562405	1	29561818,	29562405,
TCONS_00172021	chr17	-	29583708	29589449	29589449	29589449	2	29583708,29588341,	29584078,29589449,
TCONS_00172261	chr17	-	31948628	31949067	31949067	31949067	1	31948628,	31949067,
TCONS_00175687	chr17	-	56440975	56442009	56442009	56442009	1	56440975,	56442009,
TCONS_00176522	chr17	-	71178767	71179522	71179522	71179522	1	71178767,	71179522,
TCONS_00176787	chr17	-	74919001	74927648	74927648	74927648	3	74919001,74922854,74927259,	74919255,74922918,74927648,
TCONS_00176786	chr17	-	74919001	74927648	74927648	74927648	3	74919001,74922854,74926972,	74919255,74922918,74927648,
TCONS_00180428	chr17	+	24388175	24389033	24389033	24389033	1	24388175,	24389033,
TCONS_00184682	chr17	+	47640236	47641104	47641104	47641104	1	47640236,	47641104,
TCONS_00187035	chr17	+	83676312	83676969	83676969	83676969	1	83676312,	83676969,
TCONS_00189357	chr18	-	20933267	20934505	20934505	20934505	1	20933267,	20934505,
TCONS_00191057	chr18	-	42433687	42435176	42435176	42435176	2	42433687,42434604,	42434202,42435176,
TCONS_00192029	chr18	-	56835432	56836305	56836305	56836305	1	56835432,	56836305,
TCONS_00192781	chr18	-	67444627	67448884	67448884	67448884	2	67444627,67448021,	67444833,67448884,
TCONS_00193175	chr18	-	73728158	73732404	73732404	73732404	2	73728158,73731415,	73728679,73732404,
TCONS_00193350	chr18	-	75448386	75455520	75455520	75455520	2	75448386,75454990,	75448823,75455520,
TCONS_00194362	chr18	-	90639329	90640935	90640935	90640935	2	90639329,90640221,	90639585,90640935,
TCONS_00196727	chr18	+	35788640	35791730	35791730	35791730	1	35788640,	35791730,
TCONS_00196776	chr18	+	36033508	36037314	36037314	36037314	3	36033508,36035263,36036230,	36034078,36035760,36037314,
TCONS_00197859	chr18	+	51162253	51163438	51163438	51163438	2	51162253,51163098,	51162969,51163438,
TCONS_00199385	chr18	+	75582989	75583464	75583464	75583464	1	75582989,	75583464,
TCONS_00199761	chr18	+	80911644	80912350	80912350	80912350	1	80911644,	80912350,
TCONS_00200409	chr19	-	3322253	3322817	3322817	3322817	1	3322253,	3322817,
TCONS_00201097	chr19	-	6021745	6022226	6022226	6022226	2	6021745,6021867,	6021767,6022226,
TCONS_00203552	chr19	-	32801702	32802288	32802288	32802288	1	32801702,	32802288,
TCONS_00203806	chr19	-	36907677	36908843	36908843	36908843	1	36907677,	36908843,
TCONS_00203865	chr19	-	37323275	37327074	37327074	37327074	2	37323275,37326654,	37323653,37327074,
TCONS_00203894	chr19	-	37545734	37548742	37548742	37548742	2	37545734,37548455,	37546169,37548742,
TCONS_00204283	chr19	-	42163721	42164660	42164660	42164660	1	42163721,	42164660,
TCONS_00204509	chr19	-	44321639	44322906	44322906	44322906	1	44321639,	44322906,
TCONS_00204662	chr19	-	45277159	45279633	45279633	45279633	2	45277159,45279095,	45277216,45279633,
TCONS_00205218	chr19	-	53359035	53359353	53359353	53359353	1	53359035,	53359353,
TCONS_00205859	chr19	-	60829680	60832026	60832026	60832026	2	60829680,60830353,	60830196,60832026,
TCONS_00205923	chr19	-	61274971	61275812	61275812	61275812	1	61274971,	61275812,
TCONS_00209446	chr19	+	38457128	38464539	38464539	38464539	2	38457128,38464432,	38458663,38464539,
TCONS_00210160	chr19	+	45310133	45311924	45311924	45311924	1	45310133,	45311924,
TCONS_00210379	chr19	+	46574125	46575716	46575716	46575716	1	46574125,	46575716,
TCONS_00210749	chr19	+	53496900	53497650	53497650	53497650	1	53496900,	53497650,
TCONS_00211013	chr19	+	56743336	56747268	56747268	56747268	2	56743336,56747156,	56743952,56747268,
TCONS_00214109	chr2	-	28487635	28495747	28495747	28495747	2	28487635,28494984,	28487653,28495747,
TCONS_00221169	chr2	-	113057381	113057753	113057753	113057753	1	113057381,	113057753,
TCONS_00222647	chr2	-	126829958	126833871	126833871	126833871	2	126829958,126831635,	126830028,126833871,
TCONS_00223129	chr2	-	130099354	130100439	130100439	130100439	1	130099354,	130100439,
TCONS_00224004	chr2	-	143974891	143982415	143982415	143982415	2	143974891,143980646,	143975146,143982415,
TCONS_00224005	chr2	-	143974916	143982415	143982415	143982415	2	143974916,143981866,	143975146,143982415,
TCONS_00224350	chr2	-	148286052	148287039	148287039	148287039	2	148286052,148286595,	148286172,148287039,
TCONS_00224711	chr2	-	151495924	151496569	151496569	151496569	1	151495924,	151496569,
TCONS_00225573	chr2	-	156598944	156600245	156600245	156600245	2	156598944,156599185,	156599045,156600245,
TCONS_00226761	chr2	-	166730164	166730632	166730632	166730632	1	166730164,	166730632,
TCONS_00229768	chr2	+	11456963	11459668	11459668	11459668	1	11456963,	11459668,
TCONS_00230977	chr2	+	25221032	25223586	25223586	25223586	2	25221032,25223327,	25221511,25223586,
TCONS_00235514	chr2	+	75476039	75480893	75480893	75480893	2	75476039,75477634,	75476786,75480893,
TCONS_00243686	chr2	+	165794341	165795792	165795792	165795792	1	165794341,	165795792,
TCONS_00244009	chr2	+	167885406	167889297	167889297	167889297	2	167885406,167889093,	167887889,167889297,
TCONS_00244021	chr2	+	167941803	167945019	167945019	167945019	2	167941803,167944567,	167943667,167945019,
TCONS_00244189	chr2	+	168781208	168783547	168783547	168783547	1	168781208,	168783547,
TCONS_00244313	chr2	+	170118653	170121716	170121716	170121716	2	170118653,170120281,	170119162,170121716,
TCONS_00254709	chr3	-	104434281	104442862	104442862	104442862	1	104434281,	104442862,
TCONS_00256446	chr3	-	128727977	128728716	128728716	128728716	2	128727977,128728435,	128728007,128728716,
TCONS_00256490	chr3	-	129230372	129235638	129235638	129235638	3	129230372,129233976,129234939,	129230732,129234082,129235638,
TCONS_00256489	chr3	-	129230372	129235638	129235638	129235638	3	129230372,129233976,129235008,	129230732,129234082,129235638,
TCONS_00258805	chr3	+	9053423	9058168	9058168	9058168	3	9053423,9056620,9057829,	9054062,9057300,9058168,
TCONS_00258807	chr3	+	9053423	9058299	9058299	9058299	3	9053423,9054395,9055457,	9054062,9054526,9058299,
TCONS_00259603	chr3	+	19211287	19213971	19213971	19213971	1	19211287,	19213971,
TCONS_00260529	chr3	+	34792519	34800677	34800677	34800677	2	34792519,34800309,	34793955,34800677,
TCONS_00261838	chr3	+	54400345	54400766	54400766	54400766	2	54400345,54400559,	54400519,54400766,
TCONS_00262393	chr3	+	61962925	61963296	61963296	61963296	1	61962925,	61963296,
TCONS_00267316	chr3	+	115969702	115970546	115970546	115970546	2	115969702,115970229,	115969779,115970546,
TCONS_00270576	chr4	-	11082152	11083652	11083652	11083652	1	11082152,	11083652,
TCONS_00273849	chr4	-	44437851	44438709	44438709	44438709	2	44437851,44438066,	44438045,44438709,
TCONS_00274296	chr4	-	48526540	48532131	48532131	48532131	2	48526540,48530817,	48526951,48532131,
TCONS_00276711	chr4	-	86379587	86394164	86394164	86394164	5	86379587,86379833,86380632,86388213,86393548,	86379629,86380197,86380740,86389760,86394164,
TCONS_00277676	chr4	-	99316899	99319702	99319702	99319702	2	99316899,99318112,	99317235,99319702,
TCONS_00277677	chr4	-	99317378	99318513	99318513	99318513	1	99317378,	99318513,
TCONS_00278256	chr4	-	106510343	106511403	106511403	106511403	1	106510343,	106511403,
TCONS_00278257	chr4	-	106511278	106512934	106512934	106512934	1	106511278,	106512934,
TCONS_00280359	chr4	-	124376439	124377151	124377151	124377151	1	124376439,	124377151,
TCONS_00280708	chr4	-	126210851	126211231	126211231	126211231	1	126210851,	126211231,
TCONS_00281065	chr4	-	128947010	128947854	128947854	128947854	1	128947010,	128947854,
TCONS_00281621	chr4	-	131829694	131830528	131830528	131830528	1	131829694,	131830528,
TCONS_00281793	chr4	-	132673090	132674061	132674061	132674061	1	132673090,	132674061,
TCONS_00281950	chr4	-	133453860	133457548	133457548	133457548	1	133453860,	133457548,
TCONS_00282393	chr4	-	135637504	135638887	135638887	135638887	1	135637504,	135638887,
TCONS_00284381	chr4	-	148126144	148127628	148127628	148127628	1	148126144,	148127628,
TCONS_00284537	chr4	-	149255358	149255749	149255749	149255749	2	149255358,149255631,	149255473,149255749,
TCONS_00284889	chr4	-	151946464	151947580	151947580	151947580	2	151946464,151946576,	151946498,151947580,
TCONS_00286936	chr4	+	17335849	17336905	17336905	17336905	2	17335849,17336375,	17336163,17336905,
TCONS_00288963	chr4	+	43279530	43279944	43279944	43279944	1	43279530,	43279944,
TCONS_00289552	chr4	+	47004574	47005040	47005040	47005040	1	47004574,	47005040,
TCONS_00291112	chr4	+	66298245	66299277	66299277	66299277	2	66298245,66298998,	66298786,66299277,
TCONS_00294468	chr4	+	115635233	115636206	115636206	115636206	1	115635233,	115636206,
TCONS_00294582	chr4	+	116229532	116230156	116230156	116230156	1	116229532,	116230156,
TCONS_00296773	chr4	+	130179190	130185899	130185899	130185899	3	130179190,130184594,130185103,	130179744,130184731,130185899,
TCONS_00297574	chr4	+	134108142	134109125	134109125	134109125	2	134108142,134109087,	134108841,134109125,
TCONS_00298870	chr4	+	141801116	141801795	141801795	141801795	2	141801116,141801412,	141801371,141801795,
TCONS_00299817	chr4	+	148116890	148118046	148118046	148118046	1	148116890,	148118046,
TCONS_00300034	chr4	+	149407232	149407715	149407715	149407715	1	149407232,	149407715,
TCONS_00303144	chr5	-	20484313	20485588	20485588	20485588	2	20484313,20485098,	20484838,20485588,
TCONS_00304029	chr5	-	30552757	30559462	30559462	30559462	2	30552757,30558864,	30556416,30559462,
TCONS_00304057	chr5	-	30890174	30890798	30890798	30890798	1	30890174,	30890798,
TCONS_00306484	chr5	-	64780959	64782945	64782945	64782945	2	64780959,64781451,	64781120,64782945,
TCONS_00309624	chr5	-	108493600	108495035	108495035	108495035	1	108493600,	108495035,
TCONS_00309909	chr5	-	110218055	110273250	110273250	110273250	2	110218055,110270882,	110219312,110273250,
TCONS_00310480	chr5	-	114043293	114047506	114047506	114047506	2	114043293,114046302,	114044259,114047506,
TCONS_00310638	chr5	-	114925017	114934800	114934800	114934800	4	114925017,114929083,114929720,114934470,	114928615,114929228,114931887,114934800,
TCONS_00310792	chr5	-	115653847	115657614	115657614	115657614	4	115653847,115653920,115654697,115656129,	115653867,115654163,115656089,115657614,
TCONS_00310793	chr5	-	115653884	115657614	115657614	115657614	3	115653884,115654697,115656129,	115654139,115656089,115657614,
TCONS_00314031	chr5	-	140892264	140895405	140895405	140895405	1	140892264,	140895405,
TCONS_00314258	chr5	-	143690692	143691243	143691243	143691243	1	143690692,	143691243,
TCONS_00316268	chr5	+	18303897	18305467	18305467	18305467	1	18303897,	18305467,
TCONS_00316392	chr5	+	21206893	21209066	21209066	21209066	1	21206893,	21209066,
TCONS_00317470	chr5	+	31522673	31524448	31524448	31524448	1	31522673,	31524448,
TCONS_00317837	chr5	+	34530375	34531160	34531160	34531160	1	34530375,	34531160,
TCONS_00318905	chr5	+	53414836	53421682	53421682	53421682	2	53414836,53421534,	53415511,53421682,
TCONS_00318999	chr5	+	54386319	54387679	54387679	54387679	2	54386319,54387183,	54386922,54387679,
TCONS_00319464	chr5	+	65435913	65436617	65436617	65436617	1	65435913,	65436617,
TCONS_00320443	chr5	+	77570073	77573724	77573724	77573724	2	77570073,77573705,	77571096,77573724,
TCONS_00321467	chr5	+	96403754	96428868	96428868	96428868	2	96403754,96428827,	96404979,96428868,
TCONS_00321466	chr5	+	96403754	96428868	96428868	96428868	2	96403754,96428829,	96404978,96428868,
TCONS_00321469	chr5	+	96403754	96428870	96428870	96428870	2	96403754,96428827,	96404990,96428870,
TCONS_00321468	chr5	+	96403754	96428870	96428870	96428870	2	96403754,96428827,	96404973,96428870,
TCONS_00323664	chr5	+	115273409	115276932	115276932	115276932	3	115273409,115274275,115276103,	115274025,115274419,115276932,
TCONS_00324676	chr5	+	122832673	122839797	122839797	122839797	2	122832673,122839537,	122833574,122839797,
TCONS_00326095	chr5	+	136098475	136104832	136104832	136104832	1	136098475,	136104832,
TCONS_00326227	chr5	+	136674585	136679856	136679856	136679856	2	136674585,136679467,	136674963,136679856,
TCONS_00327005	chr5	+	142842956	142848320	142848320	142848320	2	142842956,142848200,	142844599,142848320,
TCONS_00327849	chr5	+	149923989	149927283	149927283	149927283	2	149923989,149926366,	149924367,149927283,
TCONS_00328275	chr6	-	3131967	3133400	3133400	3133400	1	3131967,	3133400,
TCONS_00328511	chr6	-	5674296	5675409	5675409	5675409	2	5674296,5674756,	5674407,5675409,
TCONS_00328721	chr6	-	8741079	8824648	8824648	8824648	2	8741079,8824110,	8741138,8824648,
TCONS_00329765	chr6	-	28160259	28165778	28165778	28165778	1	28160259,	28165778,
TCONS_00331497	chr6	-	47617677	47622818	47622818	47622818	2	47617677,47622088,	47617771,47622818,
TCONS_00331498	chr6	-	47617700	47622818	47622818	47622818	2	47617700,47622040,	47617750,47622818,
TCONS_00331557	chr6	-	47727879	47728840	47728840	47728840	1	47727879,	47728840,
TCONS_00331559	chr6	-	47730400	47730940	47730940	47730940	1	47730400,	47730940,
TCONS_00332144	chr6	-	51799084	51799607	51799607	51799607	1	51799084,	51799607,
TCONS_00333186	chr6	-	67184801	67189851	67189851	67189851	2	67184801,67189626,	67188290,67189851,
TCONS_00334824	chr6	-	87650021	87673141	87673141	87673141	10	87650021,87650341,87657235,87662139,87663295,87664116,87667870,87668781,87671831,87672687,	87650239,87650477,87657388,87662261,87663368,87664260,87668075,87668969,87672100,87673141,
TCONS_00334828	chr6	-	87656407	87673141	87673141	87673141	8	87656407,87662139,87663295,87664116,87667870,87668781,87671831,87672687,	87657388,87662261,87663368,87664260,87668075,87668969,87672100,87673141,
TCONS_00334829	chr6	-	87661806	87673141	87673141	87673141	7	87661806,87663295,87664116,87667870,87668781,87671831,87672687,	87662261,87663368,87664260,87668075,87668969,87672100,87673141,
TCONS_00334944	chr6	-	88414691	88415633	88415633	88415633	1	88414691,	88415633,
TCONS_00338233	chr6	-	128787833	128793649	128793649	128793649	2	128787833,128793310,	128788525,128793649,
TCONS_00339723	chr6	+	3084901	3102426	3102426	3102426	3	3084901,3099279,3102033,	3087435,3099487,3102426,
TCONS_00340304	chr6	+	11630918	11644571	11644571	11644571	2	11630918,11644504,	11631283,11644571,
TCONS_00341570	chr6	+	31063446	31064296	31064296	31064296	1	31063446,	31064296,
TCONS_00341980	chr6	+	37392177	37398557	37398557	37398557	3	37392177,37396064,37396415,	37393033,37396210,37398557,
TCONS_00341979	chr6	+	37392177	37398557	37398557	37398557	3	37392177,37396064,37396415,	37392539,37396210,37398557,
TCONS_00342316	chr6	+	39824170	39829733	39829733	39829733	3	39824170,39826430,39829689,	39825366,39826570,39829733,
TCONS_00342862	chr6	+	47708340	47714598	47714598	47714598	2	47708340,47714544,	47708977,47714598,
TCONS_00345827	chr6	+	85966684	85966937	85966937	85966937	1	85966684,	85966937,
TCONS_00346682	chr6	+	94694242	94695199	94695199	94695199	1	94694242,	94695199,
TCONS_00346723	chr6	+	95158112	95158821	95158821	95158821	2	95158112,95158725,	95158539,95158821,
TCONS_00348815	chr6	+	124425412	124427216	124427216	124427216	1	124425412,	124427216,
TCONS_00349877	chr6	+	133958585	133964776	133964776	133964776	2	133958585,133964311,	133959554,133964776,
TCONS_00349879	chr6	+	133958585	133964811	133964811	133964811	2	133958585,133964654,	133959460,133964811,
TCONS_00349966	chr6	+	134878609	134903715	134903715	134903715	3	134878609,134901323,134903523,	134879278,134902975,134903715,
TCONS_00350045	chr6	+	135649924	135651638	135651638	135651638	2	135649924,135651020,	135650324,135651638,
TCONS_00350349	chr6	+	140567827	140568976	140568976	140568976	1	140567827,	140568976,
TCONS_00350528	chr6	+	142913814	142919200	142919200	142919200	2	142913814,142918857,	142914274,142919200,
TCONS_00350554	chr6	+	143079114	143087403	143087403	143087403	2	143079114,143087197,	143080105,143087403,
TCONS_00351227	chr7	-	3206875	3207204	3207204	3207204	1	3206875,	3207204,
TCONS_00351809	chr7	-	5811353	5812597	5812597	5812597	2	5811353,5811742,	5811530,5812597,
TCONS_00352317	chr7	-	11044552	11057036	11057036	11057036	2	11044552,11056521,	11044572,11057036,
TCONS_00353068	chr7	-	16893341	16895144	16895144	16895144	1	16893341,	16895144,
TCONS_00353330	chr7	-	19044779	19049990	19049990	19049990	3	19044779,19049639,19049826,	19045928,19049793,19049990,
TCONS_00354351	chr7	-	26385239	26387023	26387023	26387023	2	26385239,26386579,	26385872,26387023,
TCONS_00354627	chr7	-	28281967	28283076	28283076	28283076	1	28281967,	28283076,
TCONS_00354766	chr7	-	28761655	28763287	28763287	28763287	2	28761655,28762428,	28762404,28763287,
TCONS_00354866	chr7	-	29159528	29161015	29161015	29161015	1	29159528,	29161015,
TCONS_00355133	chr7	-	30069881	30073496	30073496	30073496	2	30069881,30072378,	30070058,30073496,
TCONS_00355635	chr7	-	31613696	31616494	31616494	31616494	2	31613696,31615660,	31615308,31616494,
TCONS_00355634	chr7	-	31613696	31616494	31616494	31616494	2	31613696,31614997,	31614657,31616494,
TCONS_00355665	chr7	-	31700898	31701946	31701946	31701946	1	31700898,	31701946,
TCONS_00356204	chr7	-	38868011	38869347	38869347	38869347	2	38868011,38868282,	38868256,38869347,
TCONS_00363592	chr7	-	130163877	130166169	130166169	130166169	3	130163877,130164355,130165166,	130164292,130164421,130166169,
TCONS_00364845	chr7	-	140761656	140769537	140769537	140769537	4	140761656,140764487,140766004,140768389,	140762417,140764609,140766108,140769537,
TCONS_00366226	chr7	+	3181004	3184973	3184973	3184973	2	3181004,3184950,	3181959,3184973,
TCONS_00366230	chr7	+	3207704	3212748	3212748	3212748	1	3207704,	3212748,
TCONS_00367909	chr7	+	16633044	16638152	16638152	16638152	1	16633044,	16638152,
TCONS_00367917	chr7	+	16647044	16648420	16648420	16648420	3	16647044,16648178,16648382,	16647778,16648233,16648420,
TCONS_00368400	chr7	+	19917994	19923463	19923463	19923463	3	19917994,19922193,19922648,	19918571,19922245,19923463,
TCONS_00369222	chr7	+	26411511	26412568	26412568	26412568	1	26411511,	26412568,
TCONS_00370378	chr7	+	31421056	31421757	31421757	31421757	1	31421056,	31421757,
TCONS_00378709	chr7	+	130164869	130166747	130166747	130166747	2	130164869,130166669,	130166048,130166747,
TCONS_00380609	chr7	+	148207391	148207905	148207905	148207905	1	148207391,	148207905,
TCONS_00381357	chr7	+	152511932	152520467	152520467	152520467	2	152511932,152520346,	152512732,152520467,
TCONS_00382454	chr8	-	13549934	13551052	13551052	13551052	1	13549934,	13551052,
TCONS_00382613	chr8	-	15512363	15520245	15520245	15520245	3	15512363,15519776,15520040,	15512464,15519913,15520245,
TCONS_00382612	chr8	-	15512363	15520245	15520245	15520245	3	15512363,15519776,15520037,	15512464,15519904,15520245,
TCONS_00384319	chr8	-	35867318	35870578	35870578	35870578	1	35867318,	35870578,
TCONS_00386786	chr8	-	72078456	72108619	72108619	72108619	6	72078456,72088586,72090658,72094433,72099698,72108034,	72078860,72089799,72090778,72094732,72100098,72108619,
TCONS_00387642	chr8	-	74469129	74475050	74475050	74475050	2	74469129,74474441,	74469488,74475050,
TCONS_00388621	chr8	-	86705780	86707867	86707867	86707867	1	86705780,	86707867,
TCONS_00388626	chr8	-	86720214	86722066	86722066	86722066	1	86720214,	86722066,
TCONS_00389273	chr8	-	91545798	91550130	91550130	91550130	2	91545798,91547376,	91546413,91550130,
TCONS_00390652	chr8	-	109202209	109206161	109206161	109206161	2	109202209,109205734,	109205218,109206161,
TCONS_00390895	chr8	-	111863569	111865111	111865111	111865111	1	111863569,	111865111,
TCONS_00392409	chr8	+	3994127	3994992	3994992	3994992	1	3994127,	3994992,
TCONS_00392961	chr8	+	12131561	12134451	12134451	12134451	2	12131561,12133891,	12132225,12134451,
TCONS_00393016	chr8	+	12502000	12506173	12506173	12506173	2	12502000,12504350,	12502789,12506173,
TCONS_00393325	chr8	+	15519545	15538690	15538690	15538690	2	15519545,15538579,	15519928,15538690,
TCONS_00393889	chr8	+	24495120	24514795	24514795	24514795	3	24495120,24498421,24514626,	24497663,24498464,24514795,
TCONS_00394678	chr8	+	35041635	35052770	35052770	35052770	2	35041635,35052504,	35042518,35052770,
TCONS_00397085	chr8	+	73421227	73422698	73422698	73422698	1	73421227,	73422698,
TCONS_00398407	chr8	+	86707689	86708790	86708790	86708790	1	86707689,	86708790,
TCONS_00398984	chr8	+	91528527	91530926	91530926	91530926	1	91528527,	91530926,
TCONS_00402377	chr9	-	7904658	7914233	7914233	7914233	2	7904658,7913574,	7904833,7914233,
TCONS_00403053	chr9	-	17813482	17814275	17814275	17814275	2	17813482,17813799,	17813595,17814275,
TCONS_00406291	chr9	-	54672279	54677926	54677926	54677926	2	54672279,54677842,	54673183,54677926,
TCONS_00406822	chr9	-	58121533	58122830	58122830	58122830	1	58121533,	58122830,
TCONS_00406953	chr9	-	59138650	59139717	59139717	59139717	1	59138650,	59139717,
TCONS_00408264	chr9	-	72509148	72510127	72510127	72510127	1	72509148,	72510127,
TCONS_00408880	chr9	-	81238122	81323265	81323265	81323265	2	81238122,81321599,	81238152,81323265,
TCONS_00408887	chr9	-	81293992	81323265	81323265	81323265	2	81293992,81321314,	81294018,81323265,
TCONS_00410054	chr9	-	97011714	97012376	97012376	97012376	1	97011714,	97012376,
TCONS_00411949	chr9	-	114886678	114888305	114888305	114888305	1	114886678,	114888305,
TCONS_00412678	chr9	-	122477615	122479419	122479419	122479419	1	122477615,	122479419,
TCONS_00413078	chr9	+	4978261	4986478	4986478	4986478	2	4978261,4986454,	4979429,4986478,
TCONS_00414476	chr9	+	21170969	21172085	21172085	21172085	1	21170969,	21172085,
TCONS_00414680	chr9	+	21969202	21974897	21974897	21974897	4	21969202,21971924,21972240,21973815,	21969793,21972051,21972298,21974897,
TCONS_00417100	chr9	+	50911534	50912216	50912216	50912216	1	50911534,	50912216,
TCONS_00419416	chr9	+	73083648	73084374	73084374	73084374	2	73083648,73084286,	73084080,73084374,
TCONS_00421617	chr9	+	103903967	103904481	103904481	103904481	1	103903967,	103904481,
TCONS_00425454	chrX	-	12918764	12924046	12924046	12924046	2	12918764,12920945,	12920802,12924046,
TCONS_00425456	chrX	-	12919339	12924046	12924046	12924046	3	12919339,12920945,12922285,	12920799,12921096,12924046,
TCONS_00426679	chrX	-	34655152	34656217	34656217	34656217	2	34655152,34656137,	34655980,34656217,
TCONS_00437392	chrX	+	34732158	34738629	34738629	34738629	2	34732158,34738386,	34732934,34738629,
TCONS_00437517	chrX	+	35988303	35991600	35991600	35991600	2	35988303,35990544,	35988606,35991600,
TCONS_00437692	chrX	+	39842800	39846170	39846170	39846170	2	39842800,39845068,	39844710,39846170,
TCONS_00437721	chrX	+	41032102	41033957	41033957	41033957	2	41032102,41033326,	41033114,41033957,
TCONS_00441302	chrX	+	93163801	93165107	93165107	93165107	1	93163801,	93165107,
