# Supplementary material for: Computational identification of putative lincRNAs in mouse embryonic stem cell
Source: Sci Rep. 2016 Oct 7;6:34892. doi: 10.1038/srep34892 (PMC5054606; doi:10.1038/srep34892)
Supplement: Supplementary Table S4 [file srep34892-s3.xls]

## Sheet: Supplemnetary Table 2. 6701 put
Supplemnetary Table 4. 6701 putative lincRNAs expressed in mouse ESCs
TCONS_00000022	chr1	+	3140769	3146370	3146370	3146370	2	3140769,3145932,	3141198,3146370,
TCONS_00000025	chr1	+	3144338	3146370	3146370	3146370	2	3144338,3145932,	3144487,3146370,
TCONS_00000075	chr1	+	4246509	4246869	4246869	4246869	2	4246509,4246657,	4246549,4246869,
TCONS_00000099	chr1	+	4513095	4513338	4513338	4513338	1	4513095,	4513338,
TCONS_00000100	chr1	+	4513485	4513757	4513757	4513757	1	4513485,	4513757,
TCONS_00000222	chr1	+	5729374	5730056	5730056	5730056	2	5729374,5729794,	5729553,5730056,
TCONS_00000331	chr1	+	6913475	6931972	6931972	6931972	2	6913475,6931952,	6913704,6931972,
TCONS_00000400	chr1	+	7605650	7610988	7610988	7610988	2	7605650,7610872,	7605736,7610988,
TCONS_00000468	chr1	+	9441285	9441498	9441498	9441498	1	9441285,	9441498,
TCONS_00000586	chr1	+	10776095	10810222	10810222	10810222	3	10776095,10800489,10806756,	10776279,10800569,10810222,
TCONS_00000611	chr1	+	10950797	10972848	10972848	10972848	2	10950797,10972654,	10950823,10972848,
TCONS_00000624	chr1	+	11373497	11385818	11385818	11385818	3	11373497,11376869,11385463,	11376324,11376966,11385818,
TCONS_00000625	chr1	+	11375980	11379986	11379986	11379986	4	11375980,11376869,11379010,11379955,	11376324,11376966,11379124,11379986,
TCONS_00000709	chr1	+	13067904	13084933	13084933	13084933	3	13067904,13068686,13084213,	13068601,13068743,13084933,
TCONS_00000712	chr1	+	13077655	13096428	13096428	13096428	4	13077655,13079567,13094406,13095946,	13079360,13081339,13094497,13096428,
TCONS_00000735	chr1	+	13456734	13532118	13532118	13532118	2	13456734,13531954,	13456783,13532118,
TCONS_00000740	chr1	+	13583359	13587173	13587173	13587173	1	13583359,	13587173,
TCONS_00000753	chr1	+	13759582	13760567	13760567	13760567	2	13759582,13760497,	13759919,13760567,
TCONS_00000875	chr1	+	15073600	15074279	15074279	15074279	2	15073600,15074179,	15073965,15074279,
TCONS_00001279	chr1	+	21179051	21192312	21192312	21192312	3	21179051,21183264,21192056,	21179964,21183380,21192312,
TCONS_00001283	chr1	+	21191510	21192312	21192312	21192312	2	21191510,21192246,	21191822,21192312,
TCONS_00001570	chr1	+	29541348	29542948	29542948	29542948	2	29541348,29542254,	29542124,29542948,
TCONS_00001586	chr1	+	29898487	29898781	29898781	29898781	1	29898487,	29898781,
TCONS_00001591	chr1	+	30035571	30036395	30036395	30036395	1	30035571,	30036395,
TCONS_00001694	chr1	+	31514633	31605624	31605624	31605624	2	31514633,31605544,	31514773,31605624,
TCONS_00001795	chr1	+	33464259	33465810	33465810	33465810	3	33464259,33465030,33465337,	33464832,33465125,33465810,
TCONS_00001892	chr1	+	34576788	34577580	34577580	34577580	2	34576788,34577414,	34576996,34577580,
TCONS_00001969	chr1	+	35066531	35102694	35102694	35102694	2	35066531,35102535,	35066587,35102694,
TCONS_00002032	chr1	+	36058074	36068967	36068967	36068967	4	36058074,36060658,36067728,36068478,	36060251,36060836,36068040,36068967,
TCONS_00002033	chr1	+	36058074	36068967	36068967	36068967	4	36058074,36060658,36067835,36068438,	36060251,36060836,36068040,36068967,
TCONS_00002042	chr1	+	36086944	36094720	36094720	36094720	2	36086944,36094522,	36088578,36094720,
TCONS_00002061	chr1	+	36120202	36122159	36122159	36122159	1	36120202,	36122159,
TCONS_00002191	chr1	+	36798337	36798819	36798819	36798819	2	36798337,36798736,	36798514,36798819,
TCONS_00002459	chr1	+	39716621	39721561	39721561	39721561	2	39716621,39720230,	39716816,39721561,
TCONS_00002548	chr1	+	40958648	40963828	40963828	40963828	4	40958648,40960736,40961235,40963549,	40958762,40960840,40961394,40963828,
TCONS_00002575	chr1	+	41421997	41448301	41448301	41448301	2	41421997,41448274,	41422511,41448301,
TCONS_00002775	chr1	+	43892557	43946575	43946575	43946575	2	43892557,43945120,	43892581,43946575,
TCONS_00002896	chr1	+	45088626	45092577	45092577	45092577	2	45088626,45092238,	45088651,45092577,
TCONS_00003054	chr1	+	46951354	46954642	46954642	46954642	2	46951354,46953097,	46951871,46954642,
TCONS_00003062	chr1	+	47210001	47211077	47211077	47211077	2	47210001,47210507,	47210396,47211077,
TCONS_00003085	chr1	+	47813713	47993541	47993541	47993541	3	47813713,47891728,47993452,	47813834,47891762,47993541,
TCONS_00003120	chr1	+	48563164	48564600	48564600	48564600	2	48563164,48564198,	48563996,48564600,
TCONS_00003123	chr1	+	48602324	48604185	48604185	48604185	3	48602324,48602858,48603611,	48602433,48602975,48604185,
TCONS_00003233	chr1	+	51638928	51653396	51653396	51653396	3	51638928,51647227,51653144,	51639622,51647320,51653396,
TCONS_00003439	chr1	+	53452827	53489922	53489922	53489922	9	53452827,53462519,53468349,53470575,53476388,53480072,53482010,53484669,53489734,	53454157,53462623,53468527,53470728,53476619,53480210,53482196,53484831,53489922,
TCONS_00003471	chr1	+	53754826	53808389	53808389	53808389	4	53754826,53755475,53758861,53808039,	53755372,53755538,53758924,53808389,
TCONS_00003539	chr1	+	55023772	55025126	55025126	55025126	2	55023772,55025012,	55023966,55025126,
TCONS_00003604	chr1	+	56148163	56148568	56148568	56148568	2	56148163,56148378,	56148325,56148568,
TCONS_00003625	chr1	+	56838890	56839239	56839239	56839239	1	56838890,	56839239,
TCONS_00003636	chr1	+	57071041	57071399	57071399	57071399	2	57071041,57071364,	57071280,57071399,
TCONS_00003667	chr1	+	57407737	57414854	57414854	57414854	2	57407737,57414306,	57407941,57414854,
TCONS_00003688	chr1	+	57584518	57588728	57588728	57588728	2	57584518,57587725,	57584609,57588728,
TCONS_00003815	chr1	+	58709753	58710442	58710442	58710442	1	58709753,	58710442,
TCONS_00003842	chr1	+	58815974	58826054	58826054	58826054	3	58815974,58818705,58825727,	58816868,58824550,58826054,
TCONS_00003841	chr1	+	58815974	58826054	58826054	58826054	2	58815974,58825727,	58824550,58826054,
TCONS_00003915	chr1	+	59506467	59506929	59506929	59506929	1	59506467,	59506929,
TCONS_00004095	chr1	+	60977862	60978195	60978195	60978195	1	60977862,	60978195,
TCONS_00004213	chr1	+	63292332	63299672	63299672	63299672	2	63292332,63299059,	63297146,63299672,
TCONS_00004214	chr1	+	63293722	63299672	63299672	63299672	3	63293722,63296719,63299059,	63296046,63297146,63299672,
TCONS_00004754	chr1	+	71759441	71761070	71761070	71761070	2	71759441,71760746,	71759749,71761070,
TCONS_00004755	chr1	+	71760383	71760742	71760742	71760742	1	71760383,	71760742,
TCONS_00004769	chr1	+	72134646	72135091	72135091	72135091	1	72134646,	72135091,
TCONS_00004848	chr1	+	72851779	72853009	72853009	72853009	1	72851779,	72853009,
TCONS_00004880	chr1	+	73413366	73417581	73417581	73417581	2	73413366,73417009,	73413689,73417581,
TCONS_00004991	chr1	+	74432929	74433190	74433190	74433190	2	74432929,74432981,	74432948,74433190,
TCONS_00005420	chr1	+	77047220	77047437	77047437	77047437	1	77047220,	77047437,
TCONS_00005662	chr1	+	81416315	81495530	81495530	81495530	2	81416315,81495049,	81417044,81495530,
TCONS_00005661	chr1	+	81416315	81495530	81495530	81495530	3	81416315,81416778,81495049,	81416566,81417044,81495530,
TCONS_00005687	chr1	+	81793848	81794540	81794540	81794540	2	81793848,81794475,	81794081,81794540,
TCONS_00005767	chr1	+	82818793	82819105	82819105	82819105	1	82818793,	82819105,
TCONS_00005804	chr1	+	83055450	83056096	83056096	83056096	1	83055450,	83056096,
TCONS_00006135	chr1	+	88337232	88340707	88340707	88340707	1	88337232,	88340707,
TCONS_00006141	chr1	+	88350747	88360977	88360977	88360977	4	88350747,88353924,88360067,88360498,	88353823,88354078,88360388,88360977,
TCONS_00006142	chr1	+	88352180	88360977	88360977	88360977	5	88352180,88353924,88360302,88360498,88360823,	88353823,88354078,88360388,88360668,88360977,
TCONS_00006146	chr1	+	88364143	88365024	88365024	88365024	1	88364143,	88365024,
TCONS_00006195	chr1	+	88971940	88976365	88976365	88976365	2	88971940,88974025,	88973972,88976365,
TCONS_00006437	chr1	+	90356199	90361509	90361509	90361509	2	90356199,90359554,	90356891,90361509,
TCONS_00006438	chr1	+	90356199	90367701	90367701	90367701	2	90356199,90367495,	90356891,90367701,
TCONS_00006444	chr1	+	90366414	90367701	90367701	90367701	2	90366414,90367495,	90366629,90367701,
TCONS_00006443	chr1	+	90364824	90365298	90365298	90365298	2	90364824,90365084,	90364997,90365298,
TCONS_00006470	chr1	+	90501866	90512379	90512379	90512379	2	90501866,90510721,	90501891,90512379,
TCONS_00006475	chr1	+	90651306	90652315	90652315	90652315	3	90651306,90651658,90652108,	90651533,90651846,90652315,
TCONS_00006478	chr1	+	90651419	90652315	90652315	90652315	3	90651419,90651781,90652108,	90651626,90651865,90652315,
TCONS_00006477	chr1	+	90651419	90652315	90652315	90652315	3	90651419,90651658,90652108,	90651533,90651865,90652315,
TCONS_00006476	chr1	+	90651419	90652315	90652315	90652315	2	90651419,90652108,	90651626,90652315,
TCONS_00006495	chr1	+	90727221	90732836	90732836	90732836	2	90727221,90732324,	90727779,90732836,
TCONS_00006580	chr1	+	92224347	92224604	92224604	92224604	2	92224347,92224538,	92224514,92224604,
TCONS_00006616	chr1	+	92783019	92788626	92788626	92788626	2	92783019,92788174,	92784691,92788626,
TCONS_00007110	chr1	+	97978072	97983249	97983249	97983249	2	97978072,97983230,	97978266,97983249,
TCONS_00007381	chr1	+	101079745	101118454	101118454	101118454	3	101079745,101086177,101118435,	101079768,101086926,101118454,
TCONS_00007382	chr1	+	101079745	101211669	101211669	101211669	4	101079745,101086177,101191910,101211592,	101079768,101086719,101191929,101211669,
TCONS_00007412	chr1	+	102651049	102651673	102651673	102651673	2	102651049,102651494,	102651286,102651673,
TCONS_00007580	chr1	+	107076394	107076789	107076789	107076789	2	107076394,107076602,	107076441,107076789,
TCONS_00007804	chr1	+	110087903	110088257	110088257	110088257	2	110087903,110088204,	110088099,110088257,
TCONS_00007973	chr1	+	113587817	113593262	113593262	113593262	2	113587817,113593068,	113587903,113593262,
TCONS_00007972	chr1	+	113587817	113593262	113593262	113593262	2	113587817,113593103,	113587938,113593262,
TCONS_00008046	chr1	+	114121578	114122335	114122335	114122335	2	114121578,114121707,	114121678,114122335,
TCONS_00008228	chr1	+	119063769	119064543	119064543	119064543	2	119063769,119064082,	119063870,119064543,
TCONS_00008415	chr1	+	121201941	121217228	121217228	121217228	4	121201941,121202955,121215888,121216445,	121202284,121203174,121216096,121217228,
TCONS_00008413	chr1	+	121201941	121217228	121217228	121217228	3	121201941,121202955,121215888,	121202284,121203174,121217228,
TCONS_00008412	chr1	+	121201941	121217228	121217228	121217228	2	121201941,121215888,	121202284,121217228,
TCONS_00008416	chr1	+	121206137	121217228	121217228	121217228	3	121206137,121215888,121216741,	121206747,121216096,121217228,
TCONS_00008430	chr1	+	121336766	121362218	121362218	121362218	3	121336766,121340961,121362023,	121337196,121341212,121362218,
TCONS_00008479	chr1	+	121972676	121985936	121985936	121985936	4	121972676,121982700,121985147,121985553,	121972843,121985060,121985244,121985936,
TCONS_00008478	chr1	+	121972676	121985936	121985936	121985936	4	121972676,121984843,121985147,121985553,	121972843,121985060,121985244,121985936,
TCONS_00008477	chr1	+	121972676	121985936	121985936	121985936	4	121972676,121984848,121985147,121985830,	121972843,121985060,121985244,121985936,
TCONS_00008511	chr1	+	122188479	122197403	122197403	122197403	7	122188479,122190102,122191763,122192627,122192851,122197095,122197251,	122189932,122190206,122192047,122192754,122192962,122197151,122197403,
TCONS_00008512	chr1	+	122191479	122197403	122197403	122197403	5	122191479,122192627,122192851,122197095,122197251,	122192047,122192754,122192962,122197151,122197403,
TCONS_00008593	chr1	+	124253700	124253906	124253906	124253906	1	124253700,	124253906,
TCONS_00008607	chr1	+	124551440	124571831	124571831	124571831	2	124551440,124571295,	124551545,124571831,
TCONS_00008835	chr1	+	130345563	130346047	130346047	130346047	2	130345563,130345831,	130345798,130346047,
TCONS_00008992	chr1	+	133046907	133047657	133047657	133047657	1	133046907,	133047657,
TCONS_00009213	chr1	+	134639106	134639395	134639395	134639395	1	134639106,	134639395,
TCONS_00009313	chr1	+	135230173	135235900	135235900	135235900	2	135230173,135235787,	135230352,135235900,
TCONS_00009376	chr1	+	135587958	135589970	135589970	135589970	3	135587958,135588981,135589813,	135588886,135589519,135589970,
TCONS_00009529	chr1	+	136341658	136345267	136345267	136345267	2	136341658,136345221,	136342654,136345267,
TCONS_00009623	chr1	+	137094893	137108465	137108465	137108465	2	137094893,137108276,	137094916,137108465,
TCONS_00009753	chr1	+	138272231	138297750	138297750	138297750	2	138272231,138295651,	138272445,138297750,
TCONS_00009790	chr1	+	138470907	138474374	138474374	138474374	2	138470907,138471493,	138470933,138474374,
TCONS_00009802	chr1	+	138535220	138539583	138539583	138539583	1	138535220,	138539583,
TCONS_00009812	chr1	+	138559226	138559544	138559544	138559544	1	138559226,	138559544,
TCONS_00009816	chr1	+	138563272	138579857	138579857	138579857	7	138563272,138563840,138566200,138571718,138573699,138578045,138579078,	138563632,138563902,138566291,138571860,138573838,138578139,138579857,
TCONS_00009818	chr1	+	138563272	138587383	138587383	138587383	9	138563272,138563840,138566200,138571718,138572824,138573699,138578045,138585320,138587113,	138563632,138563902,138566291,138571860,138573005,138573838,138578139,138585387,138587383,
TCONS_00009817	chr1	+	138563272	138587383	138587383	138587383	10	138563272,138563840,138566200,138569704,138571718,138573699,138578045,138585320,138586723,138587113,	138563632,138563902,138566291,138569787,138571860,138573843,138578139,138585387,138586773,138587383,
TCONS_00009823	chr1	+	138566780	138587383	138587383	138587383	5	138566780,138569704,138571718,138578045,138585320,	138567509,138569914,138571860,138578139,138587383,
TCONS_00009822	chr1	+	138566780	138587383	138587383	138587383	5	138566780,138571715,138585320,138586723,138587113,	138567509,138571860,138585387,138586773,138587383,
TCONS_00009824	chr1	+	138569710	138579857	138579857	138579857	5	138569710,138571718,138573699,138578045,138579078,	138569787,138571860,138573843,138578139,138579857,
TCONS_00009826	chr1	+	138570611	138587383	138587383	138587383	4	138570611,138578045,138585320,138587113,	138571860,138578139,138585387,138587383,
TCONS_00009827	chr1	+	138571000	138587383	138587383	138587383	4	138571000,138571718,138585320,138587113,	138571501,138571860,138585387,138587383,
TCONS_00009828	chr1	+	138573363	138587383	138587383	138587383	4	138573363,138578045,138585320,138587113,	138573843,138578139,138585387,138587383,
TCONS_00009829	chr1	+	138579933	138587383	138587383	138587383	3	138579933,138585320,138587113,	138580050,138585387,138587383,
TCONS_00009830	chr1	+	138583988	138587383	138587383	138587383	3	138583988,138585320,138587113,	138584420,138585387,138587383,
TCONS_00009831	chr1	+	138589492	138590850	138590850	138590850	1	138589492,	138590850,
TCONS_00009918	chr1	+	139186357	139186667	139186667	139186667	1	139186357,	139186667,
TCONS_00010195	chr1	+	143491502	143491739	143491739	143491739	2	143491502,143491656,	143491624,143491739,
TCONS_00010198	chr1	+	143511302	143511747	143511747	143511747	2	143511302,143511443,	143511419,143511747,
TCONS_00010369	chr1	+	147031757	147032222	147032222	147032222	1	147031757,	147032222,
TCONS_00010386	chr1	+	147858399	147904111	147904111	147904111	2	147858399,147903842,	147858430,147904111,
TCONS_00010504	chr1	+	151353467	151362850	151362850	151362850	2	151353467,151362770,	151354772,151362850,
TCONS_00010508	chr1	+	151354219	151362850	151362850	151362850	2	151354219,151362619,	151354620,151362850,
TCONS_00010583	chr1	+	152931062	152931851	152931851	152931851	2	152931062,152931457,	152931363,152931851,
TCONS_00010603	chr1	+	153099685	153099919	153099919	153099919	1	153099685,	153099919,
TCONS_00010636	chr1	+	153367431	153368076	153368076	153368076	1	153367431,	153368076,
TCONS_00010779	chr1	+	155225912	155235066	155235066	155235066	3	155225912,155227125,155233160,	155226241,155227313,155235066,
TCONS_00010785	chr1	+	155259061	155264557	155264557	155264557	2	155259061,155264219,	155259545,155264557,
TCONS_00010786	chr1	+	155260730	155261536	155261536	155261536	1	155260730,	155261536,
TCONS_00010810	chr1	+	155400863	155467860	155467860	155467860	2	155400863,155466602,	155400893,155467860,
TCONS_00010918	chr1	+	156726005	156731564	156731564	156731564	2	156726005,156731073,	156726157,156731564,
TCONS_00010927	chr1	+	156903178	156903587	156903587	156903587	1	156903178,	156903587,
TCONS_00010934	chr1	+	156952526	156952783	156952783	156952783	1	156952526,	156952783,
TCONS_00011078	chr1	+	158605820	158606080	158606080	158606080	1	158605820,	158606080,
TCONS_00011168	chr1	+	159529606	159552753	159552753	159552753	2	159529606,159552663,	159529726,159552753,
TCONS_00011440	chr1	+	163826328	163826548	163826548	163826548	1	163826328,	163826548,
TCONS_00011645	chr1	+	165932742	165951168	165951168	165951168	4	165932742,165933819,165942585,165950996,	165933179,165933951,165942967,165951168,
TCONS_00011698	chr1	+	166403494	166403765	166403765	166403765	1	166403494,	166403765,
TCONS_00011708	chr1	+	166448539	166499244	166499244	166499244	2	166448539,166499093,	166450045,166499244,
TCONS_00011710	chr1	+	166469556	166470746	166470746	166470746	2	166469556,166470165,	166470133,166470746,
TCONS_00011868	chr1	+	168098459	168098944	168098944	168098944	2	168098459,168098716,	168098681,168098944,
TCONS_00011947	chr1	+	169026772	169028896	169028896	169028896	2	169026772,169028329,	169027700,169028896,
TCONS_00011960	chr1	+	169217300	169220264	169220264	169220264	2	169217300,169220224,	169217470,169220264,
TCONS_00012169	chr1	+	172909896	172916591	172916591	172916591	3	172909896,172913864,172915781,	172910013,172914093,172916591,
TCONS_00012389	chr1	+	173748833	173766282	173766282	173766282	2	173748833,173766255,	173749217,173766282,
TCONS_00012478	chr1	+	174318466	174321149	174321149	174321149	2	174318466,174321007,	174319650,174321149,
TCONS_00012564	chr1	+	175190497	175191332	175191332	175191332	2	175190497,175191087,	175190671,175191332,
TCONS_00012728	chr1	+	177778178	177808272	177808272	177808272	2	177778178,177808104,	177779008,177808272,
TCONS_00012883	chr1	+	180226389	180230588	180230588	180230588	2	180226389,180230103,	180226417,180230588,
TCONS_00012890	chr1	+	180229449	180229942	180229942	180229942	1	180229449,	180229942,
TCONS_00012966	chr1	+	181618090	181620322	181620322	181620322	3	181618090,181618458,181620186,	181618362,181618522,181620322,
TCONS_00013108	chr1	+	182807291	182815729	182815729	182815729	2	182807291,182812642,	182809193,182815729,
TCONS_00013111	chr1	+	182807522	182815729	182815729	182815729	2	182807522,182815554,	182812731,182815729,
TCONS_00013110	chr1	+	182807522	182815729	182815729	182815729	3	182807522,182812642,182815554,	182809193,182812731,182815729,
TCONS_00013109	chr1	+	182807522	182815729	182815729	182815729	2	182807522,182815554,	182809193,182815729,
TCONS_00013146	chr1	+	182965869	182966136	182966136	182966136	1	182965869,	182966136,
TCONS_00013176	chr1	+	183181415	183250622	183250622	183250622	2	183181415,183250561,	183185469,183250622,
TCONS_00013177	chr1	+	183187116	183187614	183187614	183187614	1	183187116,	183187614,
TCONS_00013250	chr1	+	183978999	183981123	183981123	183981123	3	183978999,183980310,183980849,	183979121,183980461,183981123,
TCONS_00013330	chr1	+	185348901	185349129	185349129	185349129	1	185348901,	185349129,
TCONS_00013460	chr1	+	187311184	187322048	187322048	187322048	2	187311184,187321090,	187311289,187322048,
TCONS_00013543	chr1	+	188411038	188423749	188423749	188423749	4	188411038,188412876,188413683,188423331,	188411425,188413466,188413837,188423749,
TCONS_00013555	chr1	+	188532952	188533422	188533422	188533422	1	188532952,	188533422,
TCONS_00013869	chr1	+	193094349	193094556	193094556	193094556	1	193094349,	193094556,
TCONS_00013936	chr1	+	193752048	193757902	193757902	193757902	1	193752048,	193757902,
TCONS_00014181	chr1	-	3140773	3146260	3146260	3146260	2	3140773,3145932,	3141198,3146260,
TCONS_00014183	chr1	-	3144340	3146260	3146260	3146260	2	3144340,3145932,	3144487,3146260,
TCONS_00014213	chr1	-	3973570	3976484	3976484	3976484	2	3973570,3975240,	3974365,3976484,
TCONS_00014372	chr1	-	5729376	5729911	5729911	5729911	2	5729376,5729794,	5729553,5729911,
TCONS_00014424	chr1	-	6906580	6907093	6907093	6907093	1	6906580,	6907093,
TCONS_00014486	chr1	-	7605648	7611080	7611080	7611080	2	7605648,7610872,	7605736,7611080,
TCONS_00014692	chr1	-	10806680	10812387	10812387	10812387	2	10806680,10807981,	10807278,10812387,
TCONS_00014725	chr1	-	11373700	11385801	11385801	11385801	3	11373700,11376869,11385463,	11376324,11376966,11385801,
TCONS_00014756	chr1	-	12625280	12633282	12633282	12633282	2	12625280,12633258,	12625461,12633282,
TCONS_00014797	chr1	-	13031011	13031962	13031962	13031962	2	13031011,13031939,	13031216,13031962,
TCONS_00014798	chr1	-	13051905	13056465	13056465	13056465	2	13051905,13055954,	13052580,13056465,
TCONS_00014804	chr1	-	13068491	13084901	13084901	13084901	3	13068491,13068686,13084213,	13068601,13068743,13084901,
TCONS_00014810	chr1	-	13081079	13095133	13095133	13095133	3	13081079,13094406,13095108,	13081339,13094497,13095133,
TCONS_00014867	chr1	-	13736232	13759880	13759880	13759880	2	13736232,13759574,	13736273,13759880,
TCONS_00014889	chr1	-	13887250	13887618	13887618	13887618	1	13887250,	13887618,
TCONS_00014969	chr1	-	15057103	15057454	15057454	15057454	1	15057103,	15057454,
TCONS_00014992	chr1	-	15784797	15792101	15792101	15792101	3	15784797,15786044,15786332,	15784917,15786108,15792101,
TCONS_00015125	chr1	-	16887446	16890456	16890456	16890456	2	16887446,16890232,	16888298,16890456,
TCONS_00015166	chr1	-	17241035	17385721	17385721	17385721	2	17241035,17384732,	17241302,17385721,
TCONS_00015172	chr1	-	17419098	17419336	17419336	17419336	1	17419098,	17419336,
TCONS_00015173	chr1	-	17456888	17463774	17463774	17463774	2	17456888,17463606,	17456921,17463774,
TCONS_00015325	chr1	-	19321527	19323325	19323325	19323325	2	19321527,19322701,	19322665,19323325,
TCONS_00015459	chr1	-	21996708	21997167	21997167	21997167	2	21996708,21996808,	21996724,21997167,
TCONS_00015524	chr1	-	23307866	23310449	23310449	23310449	2	23307866,23309152,	23309125,23310449,
TCONS_00015737	chr1	-	28344371	28345756	28345756	28345756	2	28344371,28345005,	28344793,28345756,
TCONS_00015823	chr1	-	30673281	30677624	30677624	30677624	3	30673281,30673539,30676536,	30673486,30673697,30677624,
TCONS_00015837	chr1	-	30826624	30828686	30828686	30828686	6	30826624,30827117,30827516,30827714,30828283,30828557,	30827054,30827250,30827640,30827854,30828336,30828686,
TCONS_00015962	chr1	-	33409579	33411433	33411433	33411433	2	33409579,33411299,	33409653,33411433,
TCONS_00016067	chr1	-	34542418	34542827	34542827	34542827	1	34542418,	34542827,
TCONS_00016069	chr1	-	34576794	34577489	34577489	34577489	2	34576794,34577404,	34576991,34577489,
TCONS_00016155	chr1	-	35877058	35880707	35880707	35880707	2	35877058,35880574,	35878334,35880707,
TCONS_00016186	chr1	-	36058391	36068707	36068707	36068707	3	36058391,36067835,36068478,	36060836,36068040,36068707,
TCONS_00016185	chr1	-	36058391	36068707	36068707	36068707	3	36058391,36067835,36068438,	36060836,36068040,36068707,
TCONS_00016191	chr1	-	36073365	36078313	36078313	36078313	3	36073365,36075016,36078082,	36073733,36075111,36078313,
TCONS_00016234	chr1	-	36330905	36331134	36331134	36331134	1	36330905,	36331134,
TCONS_00016239	chr1	-	36343289	36343941	36343941	36343941	2	36343289,36343602,	36343511,36343941,
TCONS_00016361	chr1	-	37039505	37040885	37040885	37040885	1	37039505,	37040885,
TCONS_00016372	chr1	-	37154650	37199900	37199900	37199900	12	37154650,37157480,37165840,37171305,37172502,37180795,37185728,37192279,37194574,37197935,37199573,37199755,	37154674,37157671,37165995,37171444,37172634,37180894,37185905,37192410,37194732,37198049,37199661,37199900,
TCONS_00016374	chr1	-	37157060	37199900	37199900	37199900	10	37157060,37171305,37172502,37180795,37185728,37192279,37194574,37197935,37199573,37199755,	37157671,37171444,37172634,37180894,37185905,37192410,37194732,37198049,37199661,37199900,
TCONS_00016602	chr1	-	39716565	39721655	39721655	39721655	2	39716565,39720230,	39716816,39721655,
TCONS_00016612	chr1	-	39784660	39785128	39785128	39785128	2	39784660,39785025,	39784811,39785128,
TCONS_00016689	chr1	-	40851374	40851754	40851754	40851754	2	40851374,40851561,	40851390,40851754,
TCONS_00016962	chr1	-	43467289	43467748	43467748	43467748	1	43467289,	43467748,
TCONS_00017132	chr1	-	45220707	45225050	45225050	45225050	2	45220707,45224856,	45220733,45225050,
TCONS_00017583	chr1	-	52431085	52488765	52488765	52488765	3	52431085,52433842,52488547,	52433205,52433934,52488765,
TCONS_00017799	chr1	-	54640754	54641078	54641078	54641078	1	54640754,	54641078,
TCONS_00017824	chr1	-	55160570	55162094	55162094	55162094	2	55160570,55161540,	55160790,55162094,
TCONS_00017904	chr1	-	56781249	56839264	56839264	56839264	2	56781249,56838902,	56781269,56839264,
TCONS_00018348	chr1	-	60977841	60978163	60978163	60978163	1	60977841,	60978163,
TCONS_00018465	chr1	-	63294089	63299669	63299669	63299669	2	63294089,63299059,	63297146,63299669,
TCONS_00018914	chr1	-	71760391	71760620	71760620	71760620	1	71760391,	71760620,
TCONS_00018915	chr1	-	71760800	71807972	71807972	71807972	2	71760800,71807940,	71760971,71807972,
TCONS_00018946	chr1	-	72262593	72263482	72263482	72263482	1	72262593,	72263482,
TCONS_00018995	chr1	-	72624937	72625259	72625259	72625259	1	72624937,	72625259,
TCONS_00018996	chr1	-	72625405	72625765	72625765	72625765	1	72625405,	72625765,
TCONS_00019064	chr1	-	73400549	73400795	73400795	73400795	1	73400549,	73400795,
TCONS_00019131	chr1	-	73950976	73951240	73951240	73951240	1	73950976,	73951240,
TCONS_00019273	chr1	-	74800771	74817691	74817691	74817691	2	74800771,74817613,	74801047,74817691,
TCONS_00019560	chr1	-	76773599	76774511	76774511	76774511	2	76773599,76774033,	76773954,76774511,
TCONS_00019657	chr1	-	78597972	78598201	78598201	78598201	1	78597972,	78598201,
TCONS_00019658	chr1	-	78598329	78598713	78598713	78598713	1	78598329,	78598713,
TCONS_00019955	chr1	-	82921456	82921743	82921743	82921743	1	82921456,	82921743,
TCONS_00020256	chr1	-	88388240	88388801	88388801	88388801	1	88388240,	88388801,
TCONS_00020311	chr1	-	88971968	88976428	88976428	88976428	2	88971968,88974025,	88973972,88976428,
TCONS_00020329	chr1	-	89076668	89076876	89076876	89076876	1	89076668,	89076876,
TCONS_00020330	chr1	-	89079335	89079540	89079540	89079540	1	89079335,	89079540,
TCONS_00020405	chr1	-	89627727	89629244	89629244	89629244	2	89627727,89629120,	89628037,89629244,
TCONS_00020513	chr1	-	90651252	90652314	90652314	90652314	3	90651252,90651658,90652108,	90651533,90651865,90652314,
TCONS_00020511	chr1	-	90651252	90652314	90652314	90652314	2	90651252,90652108,	90651626,90652314,
TCONS_00020524	chr1	-	90706881	90732691	90732691	90732691	3	90706881,90726380,90732516,	90707421,90726572,90732691,
TCONS_00020571	chr1	-	91261643	91299468	91299468	91299468	2	91261643,91299422,	91261903,91299468,
TCONS_00020647	chr1	-	92254868	92272328	92272328	92272328	2	92254868,92272259,	92255166,92272328,
TCONS_00021056	chr1	-	95862584	95865245	95865245	95865245	2	95862584,95864515,	95862690,95865245,
TCONS_00021081	chr1	-	96363640	96369640	96369640	96369640	2	96363640,96369618,	96364790,96369640,
TCONS_00021153	chr1	-	98467084	98467395	98467395	98467395	2	98467084,98467365,	98467339,98467395,
TCONS_00021324	chr1	-	101077042	101118580	101118580	101118580	4	101077042,101079736,101086177,101118435,	101077114,101079768,101086926,101118580,
TCONS_00021325	chr1	-	101077042	101204307	101204307	101204307	4	101077042,101079736,101086177,101204178,	101077114,101079768,101086922,101204307,
TCONS_00021375	chr1	-	103199001	103199214	103199214	103199214	1	103199001,	103199214,
TCONS_00021440	chr1	-	104524651	104524894	104524894	104524894	1	104524651,	104524894,
TCONS_00021443	chr1	-	104642380	104642627	104642627	104642627	2	104642380,104642493,	104642471,104642627,
TCONS_00021608	chr1	-	107880222	107880646	107880646	107880646	1	107880222,	107880646,
TCONS_00021800	chr1	-	111730809	111731471	111731471	111731471	2	111730809,111731329,	111731069,111731471,
TCONS_00021837	chr1	-	112370154	112377600	112377600	112377600	2	112370154,112377583,	112370400,112377600,
TCONS_00021885	chr1	-	113587817	113593190	113593190	113593190	2	113587817,113593068,	113587903,113593190,
TCONS_00021884	chr1	-	113587817	113593190	113593190	113593190	2	113587817,113593103,	113587938,113593190,
TCONS_00021911	chr1	-	113777527	113777912	113777912	113777912	1	113777527,	113777912,
TCONS_00021998	chr1	-	115749520	115749831	115749831	115749831	2	115749520,115749729,	115749676,115749831,
TCONS_00022003	chr1	-	116002310	116026919	116026919	116026919	2	116002310,116026708,	116002363,116026919,
TCONS_00022023	chr1	-	116453802	116455059	116455059	116455059	2	116453802,116454965,	116454329,116455059,
TCONS_00022042	chr1	-	116746641	116753209	116753209	116753209	4	116746641,116747070,116748862,116753159,	116746690,116747106,116748951,116753209,
TCONS_00022063	chr1	-	117343831	117344711	117344711	117344711	2	117343831,117344401,	117344189,117344711,
TCONS_00022260	chr1	-	121041941	121118435	121118435	121118435	2	121041941,121118387,	121042326,121118435,
TCONS_00022267	chr1	-	121201893	121217266	121217266	121217266	3	121201893,121202955,121215888,	121202284,121203174,121217266,
TCONS_00022266	chr1	-	121201893	121217266	121217266	121217266	3	121201893,121215888,121216741,	121202284,121216096,121217266,
TCONS_00022269	chr1	-	121206250	121217266	121217266	121217266	2	121206250,121215888,	121206747,121217266,
TCONS_00022282	chr1	-	121336690	121342389	121342389	121342389	3	121336690,121340613,121341804,	121337196,121340928,121342389,
TCONS_00022281	chr1	-	121336690	121342389	121342389	121342389	3	121336690,121340202,121341804,	121337196,121340928,121342389,
TCONS_00022296	chr1	-	121419932	121422397	121422397	121422397	1	121419932,	121422397,
TCONS_00022378	chr1	-	122196981	122197408	122197408	122197408	2	122196981,122197251,	122197151,122197408,
TCONS_00022381	chr1	-	122216206	122216798	122216798	122216798	2	122216206,122216639,	122216466,122216798,
TCONS_00022525	chr1	-	124253698	124253906	124253906	124253906	1	124253698,	124253906,
TCONS_00022536	chr1	-	124755772	124808318	124808318	124808318	2	124755772,124808299,	124755987,124808318,
TCONS_00022547	chr1	-	125110803	125215621	125215621	125215621	2	125110803,125215457,	125110861,125215621,
TCONS_00022546	chr1	-	125110803	125215621	125215621	125215621	2	125110803,125215455,	125110862,125215621,
TCONS_00022677	chr1	-	129665157	129666875	129666875	129666875	2	129665157,129666859,	129666825,129666875,
TCONS_00022766	chr1	-	130416493	130454017	130454017	130454017	2	130416493,130453997,	130416712,130454017,
TCONS_00022957	chr1	-	133470391	133470622	133470622	133470622	1	133470391,	133470622,
TCONS_00023066	chr1	-	134163997	134175262	134175262	134175262	4	134163997,134171292,134171600,134174916,	134165243,134171398,134171713,134175262,
TCONS_00023171	chr1	-	134926459	134926848	134926848	134926848	1	134926459,	134926848,
TCONS_00023270	chr1	-	135563734	135568237	135568237	135568237	1	135563734,	135568237,
TCONS_00023272	chr1	-	135563734	135573925	135573925	135573925	2	135563734,135572567,	135564684,135573925,
TCONS_00023271	chr1	-	135563734	135573925	135573925	135573925	2	135563734,135572567,	135564645,135573925,
TCONS_00023496	chr1	-	137017355	137019035	137019035	137019035	2	137017355,137018908,	137017542,137019035,
TCONS_00023667	chr1	-	138261345	138261552	138261552	138261552	1	138261345,	138261552,
TCONS_00023721	chr1	-	138470927	138498530	138498530	138498530	2	138470927,138496444,	138488500,138498530,
TCONS_00023716	chr1	-	138466226	138466595	138466595	138466595	1	138466226,	138466595,
TCONS_00023718	chr1	-	138470113	138470757	138470757	138470757	1	138470113,	138470757,
TCONS_00023739	chr1	-	138563575	138587388	138587388	138587388	9	138563575,138563840,138566200,138571718,138578045,138579078,138585320,138586723,138587113,	138563632,138563902,138566291,138571860,138578139,138580050,138585387,138586773,138587388,
TCONS_00023743	chr1	-	138566106	138587370	138587370	138587370	4	138566106,138571715,138585320,138587113,	138566291,138571860,138585387,138587370,
TCONS_00023741	chr1	-	138566106	138587370	138587370	138587370	6	138566106,138571718,138578045,138585320,138586723,138587113,	138566291,138571860,138578139,138585387,138586773,138587370,
TCONS_00023746	chr1	-	138566825	138587370	138587370	138587370	7	138566825,138569704,138571718,138573699,138578045,138585320,138587113,	138567509,138569787,138571860,138573838,138578139,138585387,138587370,
TCONS_00023750	chr1	-	138566825	138587388	138587388	138587388	7	138566825,138571718,138572824,138578045,138585320,138586723,138587113,	138567509,138571860,138573838,138578139,138585387,138586773,138587388,
TCONS_00023754	chr1	-	138570175	138587370	138587370	138587370	7	138570175,138571718,138573699,138578045,138585320,138586723,138587113,	138571501,138571860,138573838,138578139,138585387,138586773,138587370,
TCONS_00023755	chr1	-	138572231	138579272	138579272	138579272	3	138572231,138578045,138578997,	138573843,138578139,138579272,
TCONS_00023756	chr1	-	138572231	138587339	138587339	138587339	4	138572231,138578045,138585320,138587113,	138573843,138578139,138585387,138587339,
TCONS_00023757	chr1	-	138574592	138587388	138587388	138587388	5	138574592,138577681,138579078,138585320,138587113,	138577661,138578139,138580050,138585387,138587388,
TCONS_00023807	chr1	-	138964192	138970510	138970510	138970510	3	138964192,138968901,138970381,	138965346,138968993,138970510,
TCONS_00023941	chr1	-	140810057	140810260	140810260	140810260	1	140810057,	140810260,
TCONS_00024368	chr1	-	151353507	151362843	151362843	151362843	2	151353507,151362619,	151354620,151362843,
TCONS_00024493	chr1	-	153029615	153047175	153047175	153047175	3	153029615,153039760,153046153,	153029952,153040126,153047175,
TCONS_00024544	chr1	-	153367430	153368065	153368065	153368065	1	153367430,	153368065,
TCONS_00024585	chr1	-	154178266	154180649	154180649	154180649	2	154178266,154180554,	154178791,154180649,
TCONS_00024684	chr1	-	155344272	155346591	155346591	155346591	2	155344272,155346472,	155344372,155346591,
TCONS_00024705	chr1	-	155569893	155570199	155570199	155570199	1	155569893,	155570199,
TCONS_00024787	chr1	-	156901139	156901424	156901424	156901424	1	156901139,	156901424,
TCONS_00024999	chr1	-	159020243	159020732	159020732	159020732	2	159020243,159020645,	159020579,159020732,
TCONS_00025053	chr1	-	159529606	159552755	159552755	159552755	2	159529606,159552663,	159529726,159552755,
TCONS_00025447	chr1	-	164700010	164700716	164700716	164700716	2	164700010,164700480,	164700388,164700716,
TCONS_00025501	chr1	-	165526469	165554859	165554859	165554859	2	165526469,165554328,	165526485,165554859,
TCONS_00025502	chr1	-	165546964	165554870	165554870	165554870	3	165546964,165554323,165554773,	165546981,165554737,165554870,
TCONS_00025545	chr1	-	165932645	165951199	165951199	165951199	3	165932645,165933819,165950996,	165933179,165933951,165951199,
TCONS_00025549	chr1	-	165941202	165951199	165951199	165951199	2	165941202,165950996,	165942967,165951199,
TCONS_00025551	chr1	-	165950395	165950815	165950815	165950815	1	165950395,	165950815,
TCONS_00025601	chr1	-	166403165	166403688	166403688	166403688	1	166403165,	166403688,
TCONS_00025872	chr1	-	169407745	169408452	169408452	169408452	2	169407745,169408249,	169408008,169408452,
TCONS_00026021	chr1	-	172561038	172561639	172561639	172561639	2	172561038,172561294,	172561180,172561639,
TCONS_00026092	chr1	-	172909895	172916594	172916594	172916594	3	172909895,172913864,172915800,	172910015,172914093,172916594,
TCONS_00026227	chr1	-	173242543	173244832	173244832	173244832	1	173242543,	173244832,
TCONS_00026281	chr1	-	173395412	173395788	173395788	173395788	1	173395412,	173395788,
TCONS_00026395	chr1	-	174318229	174321196	174321196	174321196	2	174318229,174321007,	174319650,174321196,
TCONS_00026499	chr1	-	175190517	175191211	175191211	175191211	2	175190517,175191087,	175190671,175191211,
TCONS_00026697	chr1	-	178360280	178367592	178367592	178367592	2	178360280,178367488,	178360923,178367592,
TCONS_00026808	chr1	-	179838982	179858986	179858986	179858986	3	179838982,179840681,179858817,	179840129,179840811,179858986,
TCONS_00026837	chr1	-	180234164	180234692	180234692	180234692	2	180234164,180234397,	180234347,180234692,
TCONS_00027090	chr1	-	182850979	182858589	182858589	182858589	3	182850979,182853059,182858118,	182851221,182853216,182858589,
TCONS_00027199	chr1	-	183811566	183817460	183817460	183817460	2	183811566,183816096,	183811790,183817460,
TCONS_00027234	chr1	-	184032950	184034434	184034434	184034434	2	184032950,184034277,	184033460,184034434,
TCONS_00027446	chr1	-	187311185	187322048	187322048	187322048	2	187311185,187321090,	187311293,187322048,
TCONS_00027445	chr1	-	187311185	187322048	187322048	187322048	2	187311185,187321090,	187311289,187322048,
TCONS_00027554	chr1	-	188784310	188785462	188785462	188785462	1	188784310,	188785462,
TCONS_00027620	chr1	-	190833524	190833892	190833892	190833892	2	190833524,190833836,	190833714,190833892,
TCONS_00027808	chr1	-	192937485	192945055	192945055	192945055	2	192937485,192944806,	192937507,192945055,
TCONS_00027915	chr1	-	193752267	193755682	193755682	193755682	1	193752267,	193755682,
TCONS_00027917	chr1	-	193758048	193766009	193766009	193766009	2	193758048,193763526,	193758250,193766009,
TCONS_00028079	chr1	-	195532901	195533267	195533267	195533267	2	195532901,195533085,	195532926,195533267,
TCONS_00028499	chr10	+	6142526	6149222	6149222	6149222	2	6142526,6149083,	6142714,6149222,
TCONS_00028541	chr10	+	7016153	7016401	7016401	7016401	2	7016153,7016227,	7016185,7016401,
TCONS_00028540	chr10	+	7016153	7016401	7016401	7016401	2	7016153,7016226,	7016184,7016401,
TCONS_00028547	chr10	+	7091645	7104744	7104744	7104744	2	7091645,7100503,	7092742,7104744,
TCONS_00028560	chr10	+	7171632	7215392	7215392	7215392	2	7171632,7215351,	7171856,7215392,
TCONS_00028669	chr10	+	8295741	8337458	8337458	8337458	2	8295741,8337401,	8295911,8337458,
TCONS_00028900	chr10	+	11043125	11043825	11043825	11043825	1	11043125,	11043825,
TCONS_00029233	chr10	+	15292558	15293363	15293363	15293363	2	15292558,15293302,	15292899,15293363,
TCONS_00029254	chr10	+	15511470	15526886	15526886	15526886	3	15511470,15521221,15526676,	15511849,15521398,15526886,
TCONS_00029253	chr10	+	15511470	15526886	15526886	15526886	3	15511470,15521221,15526676,	15511838,15521398,15526886,
TCONS_00029378	chr10	+	17038071	17039404	17039404	17039404	2	17038071,17039234,	17038663,17039404,
TCONS_00029453	chr10	+	17968523	17969382	17969382	17969382	2	17968523,17968788,	17968564,17969382,
TCONS_00029520	chr10	+	19237212	19287405	19287405	19287405	2	19237212,19287282,	19237593,19287405,
TCONS_00029605	chr10	+	20595278	20595754	20595754	20595754	2	20595278,20595535,	20595301,20595754,
TCONS_00029718	chr10	+	22026480	22027185	22027185	22027185	2	22026480,22026972,	22026670,22027185,
TCONS_00029729	chr10	+	22101579	22105517	22105517	22105517	3	22101579,22103602,22104786,	22101702,22103713,22105517,
TCONS_00029731	chr10	+	22106413	22127117	22127117	22127117	2	22106413,22126752,	22106521,22127117,
TCONS_00029743	chr10	+	22162581	22164963	22164963	22164963	2	22162581,22163669,	22162884,22164963,
TCONS_00029744	chr10	+	22162663	22164963	22164963	22164963	2	22162663,22163695,	22162977,22164963,
TCONS_00029955	chr10	+	24562097	24562750	24562750	24562750	1	24562097,	24562750,
TCONS_00030447	chr10	+	30342526	30343816	30343816	30343816	1	30342526,	30343816,
TCONS_00030766	chr10	+	32219134	32247698	32247698	32247698	2	32219134,32247598,	32219386,32247698,
TCONS_00031037	chr10	+	33950018	33953405	33953405	33953405	3	33950018,33950712,33953212,	33950197,33950880,33953405,
TCONS_00031036	chr10	+	33950018	33953405	33953405	33953405	4	33950018,33950712,33951124,33953212,	33950197,33950880,33951209,33953405,
TCONS_00031035	chr10	+	33950018	33953405	33953405	33953405	4	33950018,33950712,33951124,33953212,	33950197,33950880,33951229,33953405,
TCONS_00031039	chr10	+	33950483	33953405	33953405	33953405	2	33950483,33953212,	33950880,33953405,
TCONS_00031038	chr10	+	33950483	33953405	33953405	33953405	3	33950483,33951124,33953212,	33950877,33951229,33953405,
TCONS_00031216	chr10	+	36920503	36920769	36920769	36920769	2	36920503,36920647,	36920626,36920769,
TCONS_00031336	chr10	+	38534148	38612260	38612260	38612260	2	38534148,38612014,	38534328,38612260,
TCONS_00031567	chr10	+	40684702	40685126	40685126	40685126	2	40684702,40685002,	40684784,40685126,
TCONS_00031844	chr10	+	43779296	43779700	43779700	43779700	1	43779296,	43779700,
TCONS_00032048	chr10	+	47158102	47159137	47159137	47159137	2	47158102,47158373,	47158161,47159137,
TCONS_00032164	chr10	+	50004046	50010817	50010817	50010817	3	50004046,50005946,50009883,	50005025,50006033,50010817,
TCONS_00032262	chr10	+	51707946	51716298	51716298	51716298	2	51707946,51715767,	51708088,51716298,
TCONS_00032389	chr10	+	53517877	53520240	53520240	53520240	2	53517877,53520197,	53518438,53520240,
TCONS_00032414	chr10	+	54416050	54418658	54418658	54418658	2	54416050,54416998,	54416500,54418658,
TCONS_00032416	chr10	+	54417454	54418658	54418658	54418658	2	54417454,54418293,	54417624,54418658,
TCONS_00032492	chr10	+	56151603	56172205	56172205	56172205	4	56151603,56158341,56159469,56172079,	56151989,56158456,56159579,56172205,
TCONS_00032507	chr10	+	56330290	56357800	56357800	56357800	2	56330290,56357547,	56330324,56357800,
TCONS_00032506	chr10	+	56330290	56357800	56357800	56357800	2	56330290,56357547,	56330323,56357800,
TCONS_00032504	chr10	+	56330290	56357800	56357800	56357800	2	56330290,56357547,	56330322,56357800,
TCONS_00032503	chr10	+	56330290	56357800	56357800	56357800	2	56330290,56357547,	56330321,56357800,
TCONS_00032544	chr10	+	57052677	57053547	57053547	57053547	2	57052677,57053519,	57053307,57053547,
TCONS_00032545	chr10	+	57052677	57053781	57053781	57053781	2	57052677,57053731,	57053307,57053781,
TCONS_00032761	chr10	+	59372209	59385424	59385424	59385424	2	59372209,59385305,	59372360,59385424,
TCONS_00032915	chr10	+	60850713	60857649	60857649	60857649	2	60850713,60857583,	60851164,60857649,
TCONS_00033285	chr10	+	66044968	66045876	66045876	66045876	2	66044968,66045544,	66045332,66045876,
TCONS_00033342	chr10	+	66432363	66437438	66437438	66437438	2	66432363,66437351,	66433491,66437438,
TCONS_00033348	chr10	+	66459949	66469394	66469394	66469394	1	66459949,	66469394,
TCONS_00033457	chr10	+	67837943	67838865	67838865	67838865	2	67837943,67838819,	67838564,67838865,
TCONS_00033482	chr10	+	68613887	68614153	68614153	68614153	1	68613887,	68614153,
TCONS_00033520	chr10	+	68835406	68836071	68836071	68836071	2	68835406,68835709,	68835565,68836071,
TCONS_00033522	chr10	+	68837200	68852962	68852962	68852962	3	68837200,68845307,68852918,	68837277,68845398,68852962,
TCONS_00033526	chr10	+	68869532	68869855	68869855	68869855	2	68869532,68869584,	68869562,68869855,
TCONS_00033529	chr10	+	68880239	68881207	68881207	68881207	1	68880239,	68881207,
TCONS_00033530	chr10	+	68895035	68895666	68895666	68895666	2	68895035,68895418,	68895053,68895666,
TCONS_00033581	chr10	+	69756275	69756735	69756735	69756735	1	69756275,	69756735,
TCONS_00033588	chr10	+	69827171	69827474	69827474	69827474	1	69827171,	69827474,
TCONS_00033589	chr10	+	69827810	69834338	69834338	69834338	3	69827810,69830418,69830733,	69828211,69830554,69834338,
TCONS_00033605	chr10	+	69891344	69893265	69893265	69893265	2	69891344,69892444,	69892396,69893265,
TCONS_00033621	chr10	+	70300248	70308432	70308432	70308432	1	70300248,	70308432,
TCONS_00033622	chr10	+	70308503	70317934	70317934	70317934	3	70308503,70314926,70316406,	70309868,70315170,70317934,
TCONS_00033642	chr10	+	70664517	70666071	70666071	70666071	2	70664517,70665642,	70664558,70666071,
TCONS_00033674	chr10	+	70946343	70946655	70946655	70946655	1	70946343,	70946655,
TCONS_00033687	chr10	+	71169229	71172742	71172742	71172742	2	71169229,71172720,	71170239,71172742,
TCONS_00033706	chr10	+	71675054	71763980	71763980	71763980	3	71675054,71759925,71763947,	71675077,71760094,71763980,
TCONS_00033704	chr10	+	71675054	71763980	71763980	71763980	3	71675054,71759925,71763947,	71675082,71760094,71763980,
TCONS_00033703	chr10	+	71675054	71763980	71763980	71763980	3	71675054,71759925,71763947,	71675081,71760094,71763980,
TCONS_00033740	chr10	+	72270453	72278004	72278004	72278004	3	72270453,72274391,72277656,	72270951,72274444,72278004,
TCONS_00034129	chr10	+	76665744	76665950	76665950	76665950	1	76665744,	76665950,
TCONS_00034137	chr10	+	76696763	76699134	76699134	76699134	2	76696763,76699021,	76697327,76699134,
TCONS_00034431	chr10	+	78860609	78892149	78892149	78892149	2	78860609,78891966,	78860634,78892149,
TCONS_00034432	chr10	+	78867058	78900223	78900223	78900223	2	78867058,78899528,	78867218,78900223,
TCONS_00034676	chr10	+	79627580	79628408	79628408	79628408	1	79627580,	79628408,
TCONS_00034692	chr10	+	79673236	79680619	79680619	79680619	2	79673236,79680432,	79673257,79680619,
TCONS_00034801	chr10	+	79913653	79914535	79914535	79914535	2	79913653,79914087,	79913683,79914535,
TCONS_00034809	chr10	+	79950570	79951194	79951194	79951194	2	79950570,79950994,	79950604,79951194,
TCONS_00034831	chr10	+	80002733	80003186	80003186	80003186	1	80002733,	80003186,
TCONS_00034887	chr10	+	80215145	80215659	80215659	80215659	2	80215145,80215440,	80215267,80215659,
TCONS_00034946	chr10	+	80405143	80405435	80405435	80405435	1	80405143,	80405435,
TCONS_00034994	chr10	+	80591724	80592041	80592041	80592041	1	80591724,	80592041,
TCONS_00034995	chr10	+	80592327	80595538	80595538	80595538	1	80592327,	80595538,
TCONS_00035163	chr10	+	80987444	80987977	80987977	80987977	1	80987444,	80987977,
TCONS_00035164	chr10	+	80988125	80988417	80988417	80988417	1	80988125,	80988417,
TCONS_00035484	chr10	+	82234038	82260289	82260289	82260289	2	82234038,82258365,	82234213,82260289,
TCONS_00035505	chr10	+	82682403	82684780	82684780	82684780	2	82682403,82684551,	82683579,82684780,
TCONS_00035514	chr10	+	82806812	82815984	82815984	82815984	3	82806812,82813279,82813750,	82807443,82813376,82815984,
TCONS_00035513	chr10	+	82806812	82815984	82815984	82815984	4	82806812,82812799,82813279,82813750,	82807443,82813045,82813376,82815984,
TCONS_00035511	chr10	+	82806812	82815984	82815984	82815984	4	82806812,82812112,82812799,82813282,	82807443,82812147,82813045,82815984,
TCONS_00035510	chr10	+	82806812	82815984	82815984	82815984	2	82806812,82813750,	82807443,82815984,
TCONS_00035584	chr10	+	83712102	83754109	83754109	83754109	2	83712102,83753736,	83712119,83754109,
TCONS_00035680	chr10	+	84650807	84661196	84661196	84661196	3	84650807,84651064,84661082,	84650889,84651550,84661196,
TCONS_00035715	chr10	+	85276040	85278314	85278314	85278314	3	85276040,85276556,85277712,	85276346,85276889,85278314,
TCONS_00035989	chr10	+	88124918	88127589	88127589	88127589	2	88124918,88126962,	88126280,88127589,
TCONS_00036215	chr10	+	92547928	92556269	92556269	92556269	3	92547928,92554581,92555781,	92548031,92554696,92556269,
TCONS_00036227	chr10	+	92592851	92594835	92594835	92594835	2	92592851,92594554,	92593673,92594835,
TCONS_00036247	chr10	+	92798553	92811569	92811569	92811569	3	92798553,92810803,92811023,	92799086,92810947,92811569,
TCONS_00036300	chr10	+	93237635	93238309	93238309	93238309	2	93237635,93237949,	93237718,93238309,
TCONS_00036312	chr10	+	93291259	93292002	93292002	93292002	2	93291259,93291551,	93291491,93292002,
TCONS_00036428	chr10	+	94800631	94808502	94808502	94808502	3	94800631,94807337,94808390,	94800732,94807400,94808502,
TCONS_00036429	chr10	+	94808087	94810703	94810703	94810703	2	94808087,94809660,	94808174,94810703,
TCONS_00036430	chr10	+	94820462	94826927	94826927	94826927	3	94820462,94820900,94825580,	94820754,94820992,94826927,
TCONS_00036431	chr10	+	94821474	94826927	94826927	94826927	2	94821474,94825354,	94824565,94826927,
TCONS_00036451	chr10	+	94904468	94910676	94910676	94910676	3	94904468,94905527,94910547,	94905081,94908391,94910676,
TCONS_00036454	chr10	+	94904468	94923834	94923834	94923834	3	94904468,94923247,94923752,	94908391,94923359,94923834,
TCONS_00036453	chr10	+	94904468	94923834	94923834	94923834	4	94904468,94905527,94907191,94923752,	94905081,94906056,94908391,94923834,
TCONS_00036452	chr10	+	94904468	94923834	94923834	94923834	3	94904468,94923247,94923752,	94908391,94923328,94923834,
TCONS_00036478	chr10	+	95092856	95093060	95093060	95093060	1	95092856,	95093060,
TCONS_00036481	chr10	+	95143948	95198404	95198404	95198404	2	95143948,95197448,	95144004,95198404,
TCONS_00036494	chr10	+	95179761	95202395	95202395	95202395	3	95179761,95197448,95201707,	95179986,95197562,95202395,
TCONS_00036498	chr10	+	95193687	95202395	95202395	95202395	3	95193687,95197448,95201707,	95194136,95197562,95202395,
TCONS_00036495	chr10	+	95181822	95183255	95183255	95183255	2	95181822,95182822,	95182290,95183255,
TCONS_00036506	chr10	+	95332290	95341764	95341764	95341764	3	95332290,95341354,95341680,	95334085,95341487,95341764,
TCONS_00036515	chr10	+	95355051	95360499	95360499	95360499	4	95355051,95355885,95356834,95359345,	95355373,95356067,95356923,95360499,
TCONS_00036528	chr10	+	95540073	95540645	95540645	95540645	2	95540073,95540519,	95540342,95540645,
TCONS_00036635	chr10	+	97376213	97376632	97376632	97376632	2	97376213,97376605,	97376400,97376632,
TCONS_00036724	chr10	+	98912772	98924372	98924372	98924372	2	98912772,98922818,	98915869,98924372,
TCONS_00036760	chr10	+	99653830	99675425	99675425	99675425	2	99653830,99675149,	99653853,99675425,
TCONS_00036766	chr10	+	99760224	99772165	99772165	99772165	3	99760224,99769343,99772030,	99760801,99769854,99772165,
TCONS_00036813	chr10	+	100515067	100515734	100515734	100515734	2	100515067,100515360,	100515216,100515734,
TCONS_00036949	chr10	+	104186460	104203032	104203032	104203032	2	104186460,104202179,	104186876,104203032,
TCONS_00037037	chr10	+	105827641	105834136	105834136	105834136	2	105827641,105834032,	105828703,105834136,
TCONS_00037263	chr10	+	110335727	110335937	110335937	110335937	1	110335727,	110335937,
TCONS_00037306	chr10	+	110810018	110815111	110815111	110815111	4	110810018,110811706,110812810,110814464,	110810645,110811771,110812939,110815111,
TCONS_00037328	chr10	+	111043184	111048612	111048612	111048612	4	111043184,111045034,111045539,111048050,	111043308,111045139,111045763,111048612,
TCONS_00037330	chr10	+	111045037	111047821	111047821	111047821	3	111045037,111045544,111047582,	111045139,111045763,111047821,
TCONS_00037394	chr10	+	111936051	111939110	111939110	111939110	2	111936051,111938503,	111936141,111939110,
TCONS_00037407	chr10	+	112136142	112137079	112137079	112137079	2	112136142,112136910,	112136698,112137079,
TCONS_00037537	chr10	+	115217601	115218102	115218102	115218102	2	115217601,115217939,	115217769,115218102,
TCONS_00037597	chr10	+	116061823	116069468	116069468	116069468	3	116061823,116067587,116068849,	116061960,116067688,116069468,
TCONS_00037623	chr10	+	116392192	116400435	116400435	116400435	2	116392192,116399085,	116392713,116400435,
TCONS_00037664	chr10	+	116777136	116777439	116777439	116777439	1	116777136,	116777439,
TCONS_00037665	chr10	+	116777566	116778533	116778533	116778533	1	116777566,	116778533,
TCONS_00037677	chr10	+	116849234	116850241	116850241	116850241	1	116849234,	116850241,
TCONS_00037748	chr10	+	117346672	117348584	117348584	117348584	1	117346672,	117348584,
TCONS_00037753	chr10	+	117392415	117412919	117412919	117412919	2	117392415,117412879,	117392657,117412919,
TCONS_00037802	chr10	+	117675759	117681788	117681788	117681788	2	117675759,117681287,	117675859,117681788,
TCONS_00037803	chr10	+	117676619	117682398	117682398	117682398	2	117676619,117682329,	117676900,117682398,
TCONS_00037854	chr10	+	118247570	118247922	118247922	118247922	2	118247570,118247786,	118247764,118247922,
TCONS_00038002	chr10	+	119765181	119785409	119785409	119785409	2	119765181,119785315,	119765411,119785409,
TCONS_00038016	chr10	+	119958284	119979949	119979949	119979949	4	119958284,119965489,119971122,119974591,	119958313,119965670,119971229,119979949,
TCONS_00038017	chr10	+	119960378	119961856	119961856	119961856	2	119960378,119961277,	119960627,119961856,
TCONS_00038018	chr10	+	119960378	119973286	119973286	119973286	8	119960378,119960556,119961277,119964672,119965489,119971122,119971375,119973104,	119960478,119960627,119961339,119964788,119965670,119971229,119973083,119973286,
TCONS_00038019	chr10	+	119960850	119966131	119966131	119966131	2	119960850,119964672,	119961339,119966131,
TCONS_00038020	chr10	+	119964423	119979949	119979949	119979949	3	119964423,119971122,119974591,	119964788,119971229,119979949,
TCONS_00038021	chr10	+	119964670	119979949	119979949	119979949	6	119964670,119965489,119971122,119974591,119974841,119975228,	119964788,119965670,119971229,119974771,119974944,119979949,
TCONS_00038022	chr10	+	119969925	119979949	119979949	119979949	3	119969925,119974591,119975228,	119971229,119974771,119979949,
TCONS_00038026	chr10	+	119983156	119983673	119983673	119983673	2	119983156,119983199,	119983172,119983673,
TCONS_00038032	chr10	+	120047094	120053004	120053004	120053004	3	120047094,120050816,120051531,	120047541,120050977,120053004,
TCONS_00038034	chr10	+	120053409	120054243	120054243	120054243	1	120053409,	120054243,
TCONS_00038100	chr10	+	120433346	120434020	120434020	120434020	3	120433346,120433637,120433947,	120433435,120433922,120434020,
TCONS_00038146	chr10	+	120947135	120960707	120960707	120960707	2	120947135,120959852,	120947681,120960707,
TCONS_00038156	chr10	+	121066213	121066451	121066451	121066451	1	121066213,	121066451,
TCONS_00038483	chr10	+	126374032	126391334	126391334	126391334	2	126374032,126391118,	126374058,126391334,
TCONS_00038484	chr10	+	126392105	126392502	126392502	126392502	2	126392105,126392208,	126392122,126392502,
TCONS_00038675	chr10	+	127058300	127059032	127059032	127059032	1	127058300,	127059032,
TCONS_00039050	chr10	+	128887729	128890791	128890791	128890791	2	128887729,128890440,	128888017,128890791,
TCONS_00039068	chr10	+	129100200	129102940	129102940	129102940	2	129100200,129102357,	129100470,129102940,
TCONS_00039075	chr10	+	129314744	129316723	129316723	129316723	3	129314744,129315656,129316299,	129315077,129316199,129316723,
TCONS_00039138	chr10	+	129964994	129983127	129983127	129983127	2	129964994,129978987,	129965578,129983127,
TCONS_00039207	chr10	-	3715623	3715944	3715944	3715944	2	3715623,3715796,	3715734,3715944,
TCONS_00039433	chr10	-	7077786	7078212	7078212	7078212	1	7077786,	7078212,
TCONS_00039513	chr10	-	7609936	7617119	7617119	7617119	2	7609936,7616864,	7610188,7617119,
TCONS_00039552	chr10	-	8264297	8269685	8269685	8269685	2	8264297,8269171,	8265067,8269685,
TCONS_00039556	chr10	-	8271090	8280488	8280488	8280488	2	8271090,8279550,	8271606,8280488,
TCONS_00039804	chr10	-	11963756	11964060	11964060	11964060	2	11963756,11963834,	11963782,11964060,
TCONS_00039827	chr10	-	12649186	12649502	12649502	12649502	1	12649186,	12649502,
TCONS_00040016	chr10	-	14969308	14983110	14983110	14983110	2	14969308,14982879,	14969429,14983110,
TCONS_00040100	chr10	-	17038065	17039402	17039402	17039402	2	17038065,17039234,	17038663,17039402,
TCONS_00040171	chr10	-	18085083	18092627	18092627	18092627	2	18085083,18092435,	18087740,18092627,
TCONS_00040225	chr10	-	18623584	18624121	18624121	18624121	2	18623584,18624021,	18623958,18624121,
TCONS_00040289	chr10	-	19237415	19287402	19287402	19287402	2	19237415,19287282,	19237593,19287402,
TCONS_00040387	chr10	-	20977734	20978177	20978177	20978177	3	20977734,20977861,20978159,	20977810,20978064,20978177,
TCONS_00040414	chr10	-	21504956	21505905	21505905	21505905	1	21504956,	21505905,
TCONS_00040463	chr10	-	21852997	21863101	21863101	21863101	2	21852997,21862199,	21853240,21863101,
TCONS_00040486	chr10	-	22026525	22034000	22034000	22034000	3	22026525,22026972,22033970,	22026670,22027104,22034000,
TCONS_00040494	chr10	-	22101285	22105224	22105224	22105224	4	22101285,22101597,22103602,22104786,	22101475,22101702,22103713,22105224,
TCONS_00040496	chr10	-	22105976	22127153	22127153	22127153	2	22105976,22126868,	22106637,22127153,
TCONS_00040533	chr10	-	22327009	22327829	22327829	22327829	2	22327009,22327552,	22327468,22327829,
TCONS_00040605	chr10	-	23388203	23491815	23491815	23491815	3	23388203,23439610,23491596,	23388228,23439628,23491815,
TCONS_00040702	chr10	-	24718684	24718924	24718924	24718924	1	24718684,	24718924,
TCONS_00040788	chr10	-	25427624	25427955	25427955	25427955	1	25427624,	25427955,
TCONS_00040812	chr10	-	25827548	25828538	25828538	25828538	2	25827548,25828203,	25828142,25828538,
TCONS_00040837	chr10	-	26144323	26220837	26220837	26220837	6	26144323,26154392,26154448,26214642,26218431,26220538,	26144689,26154402,26154826,26214726,26218553,26220837,
TCONS_00040850	chr10	-	26352217	26358157	26358157	26358157	2	26352217,26358064,	26352621,26358157,
TCONS_00040858	chr10	-	26461267	26461526	26461526	26461526	1	26461267,	26461526,
TCONS_00040957	chr10	-	28740240	28751117	28751117	28751117	3	28740240,28748176,28749881,	28740391,28748259,28751117,
TCONS_00041026	chr10	-	29644089	29652348	29652348	29652348	4	29644089,29650208,29650503,29651240,	29644308,29650400,29651077,29652348,
TCONS_00041042	chr10	-	29675770	29682303	29682303	29682303	2	29675770,29681582,	29675830,29682303,
TCONS_00041247	chr10	-	32536403	32600443	32600443	32600443	2	32536403,32599874,	32536497,32600443,
TCONS_00041334	chr10	-	33950023	33953895	33953895	33953895	4	33950023,33950712,33953212,33953557,	33950197,33950880,33953379,33953895,
TCONS_00041333	chr10	-	33950023	33953895	33953895	33953895	4	33950023,33950712,33951124,33953212,	33950197,33950880,33951209,33953895,
TCONS_00041373	chr10	-	34618392	34618651	34618651	34618651	1	34618392,	34618651,
TCONS_00041385	chr10	-	35029732	35036956	35036956	35036956	2	35029732,35036899,	35029884,35036956,
TCONS_00041390	chr10	-	35204967	35205172	35205172	35205172	1	35204967,	35205172,
TCONS_00041410	chr10	-	35628531	35628784	35628784	35628784	2	35628531,35628654,	35628621,35628784,
TCONS_00041470	chr10	-	37426972	37428423	37428423	37428423	2	37426972,37428139,	37427715,37428423,
TCONS_00041605	chr10	-	38918232	38920906	38920906	38920906	3	38918232,38918667,38920881,	38918607,38919403,38920906,
TCONS_00041618	chr10	-	39007084	39024705	39024705	39024705	2	39007084,39023623,	39007135,39024705,
TCONS_00041727	chr10	-	40002698	40003877	40003877	40003877	1	40002698,	40003877,
TCONS_00041728	chr10	-	40002698	40004867	40004867	40004867	2	40002698,40003981,	40003185,40004867,
TCONS_00041758	chr10	-	40212359	40222845	40222845	40222845	2	40212359,40222605,	40212858,40222845,
TCONS_00041810	chr10	-	40684726	40685147	40685147	40685147	2	40684726,40685002,	40684784,40685147,
TCONS_00042177	chr10	-	44454295	44490653	44490653	44490653	2	44454295,44490633,	44454657,44490653,
TCONS_00042182	chr10	-	44567103	44572732	44572732	44572732	2	44567103,44572395,	44567131,44572732,
TCONS_00042252	chr10	-	45595078	45611360	45611360	45611360	2	45595078,45611336,	45595890,45611360,
TCONS_00042258	chr10	-	45595078	45666841	45666841	45666841	3	45595078,45595332,45666740,	45595243,45595877,45666841,
TCONS_00042293	chr10	-	46305920	46307460	46307460	46307460	2	46305920,46307341,	46306093,46307460,
TCONS_00042323	chr10	-	46538945	46539740	46539740	46539740	1	46538945,	46539740,
TCONS_00042479	chr10	-	50003897	50016237	50016237	50016237	4	50003897,50005946,50009883,50016018,	50005025,50006033,50010075,50016237,
TCONS_00042558	chr10	-	51629555	51739341	51739341	51739341	2	51629555,51739152,	51629690,51739341,
TCONS_00042640	chr10	-	53129715	53142514	53142514	53142514	3	53129715,53141314,53142378,	53129762,53141394,53142514,
TCONS_00042811	chr10	-	56162244	56218216	56218216	56218216	2	56162244,56217243,	56162265,56218216,
TCONS_00042815	chr10	-	56217050	56274629	56274629	56274629	2	56217050,56274613,	56217716,56274629,
TCONS_00042818	chr10	-	56330284	56357794	56357794	56357794	2	56330284,56357547,	56330320,56357794,
TCONS_00042820	chr10	-	56330284	56357794	56357794	56357794	2	56330284,56357547,	56330322,56357794,
TCONS_00042821	chr10	-	56330284	56357794	56357794	56357794	2	56330284,56357547,	56330323,56357794,
TCONS_00042819	chr10	-	56330284	56357794	56357794	56357794	2	56330284,56357547,	56330321,56357794,
TCONS_00042817	chr10	-	56330284	56357794	56357794	56357794	2	56330284,56357490,	56330334,56357794,
TCONS_00042816	chr10	-	56330284	56357794	56357794	56357794	2	56330284,56357547,	56330324,56357794,
TCONS_00042856	chr10	-	57052768	57053584	57053584	57053584	2	57052768,57053519,	57053307,57053584,
TCONS_00042857	chr10	-	57052768	57053833	57053833	57053833	2	57052768,57053731,	57053307,57053833,
TCONS_00042978	chr10	-	58214305	58224368	58224368	58224368	3	58214305,58215887,58219674,	58214530,58216073,58224368,
TCONS_00042980	chr10	-	58215405	58220475	58220475	58220475	2	58215405,58219674,	58215763,58220475,
TCONS_00042981	chr10	-	58216782	58220475	58220475	58220475	2	58216782,58219674,	58217140,58220475,
TCONS_00043243	chr10	-	60877739	60878138	60878138	60878138	1	60877739,	60878138,
TCONS_00043317	chr10	-	61461832	61487608	61487608	61487608	3	61461832,61462820,61486505,	61462200,61462941,61487608,
TCONS_00043320	chr10	-	61467628	61476141	61476141	61476141	4	61467628,61472763,61473599,61476047,	61467761,61472879,61473843,61476141,
TCONS_00043468	chr10	-	62364578	62371922	62371922	62371922	2	62364578,62371626,	62364907,62371922,
TCONS_00043630	chr10	-	66044961	66045856	66045856	66045856	2	66044961,66045544,	66045332,66045856,
TCONS_00043629	chr10	-	66044961	66045856	66045856	66045856	2	66044961,66045332,	66045120,66045856,
TCONS_00043671	chr10	-	66331554	66333787	66333787	66333787	3	66331554,66332449,66333238,	66332291,66332541,66333787,
TCONS_00043688	chr10	-	66404661	66451143	66451143	66451143	2	66404661,66450891,	66404762,66451143,
TCONS_00043689	chr10	-	66432391	66437521	66437521	66437521	2	66432391,66437351,	66433491,66437521,
TCONS_00043826	chr10	-	68422156	68422560	68422560	68422560	3	68422156,68422332,68422428,	68422257,68422377,68422560,
TCONS_00043830	chr10	-	68483033	68496718	68496718	68496718	4	68483033,68484783,68490435,68496376,	68484692,68484986,68490485,68496718,
TCONS_00043911	chr10	-	69707198	69707435	69707435	69707435	1	69707198,	69707435,
TCONS_00043919	chr10	-	69827810	69833011	69833011	69833011	3	69827810,69830418,69830733,	69828211,69830554,69833011,
TCONS_00043963	chr10	-	70300314	70317773	70317773	70317773	3	70300314,70314926,70316406,	70309868,70315170,70317773,
TCONS_00043977	chr10	-	70664494	70666128	70666128	70666128	2	70664494,70665642,	70664558,70666128,
TCONS_00044038	chr10	-	71712687	71760122	71760122	71760122	2	71712687,71759924,	71712726,71760122,
TCONS_00044042	chr10	-	71738133	71763981	71763981	71763981	3	71738133,71759925,71763947,	71738150,71760094,71763981,
TCONS_00044056	chr10	-	72097067	72104873	72104873	72104873	3	72097067,72103689,72104834,	72097197,72103793,72104873,
TCONS_00044076	chr10	-	72270475	72278072	72278072	72278072	3	72270475,72274391,72277656,	72270951,72274444,72278072,
TCONS_00044467	chr10	-	76653688	76654011	76654011	76654011	1	76653688,	76654011,
TCONS_00044470	chr10	-	76659082	76659331	76659331	76659331	1	76659082,	76659331,
TCONS_00044471	chr10	-	76659438	76660325	76660325	76660325	1	76659438,	76660325,
TCONS_00044473	chr10	-	76662298	76664117	76664117	76664117	2	76662298,76663738,	76663488,76664117,
TCONS_00044529	chr10	-	77152888	77153138	77153138	77153138	1	77152888,	77153138,
TCONS_00044530	chr10	-	77153314	77153536	77153536	77153536	1	77153314,	77153536,
TCONS_00044533	chr10	-	77204847	77205131	77205131	77205131	1	77204847,	77205131,
TCONS_00044535	chr10	-	77213520	77213763	77213763	77213763	1	77213520,	77213763,
TCONS_00044954	chr10	-	79509114	79509496	79509496	79509496	1	79509114,	79509496,
TCONS_00045014	chr10	-	79622404	79623597	79623597	79623597	1	79622404,	79623597,
TCONS_00045015	chr10	-	79627262	79627714	79627714	79627714	1	79627262,	79627714,
TCONS_00045141	chr10	-	79950418	79951170	79951170	79951170	2	79950418,79950656,	79950591,79951170,
TCONS_00045288	chr10	-	80590596	80591563	80591563	80591563	1	80590596,	80591563,
TCONS_00045302	chr10	-	80634836	80635266	80635266	80635266	1	80634836,	80635266,
TCONS_00045418	chr10	-	80855228	80855653	80855653	80855653	1	80855228,	80855653,
TCONS_00045657	chr10	-	81545771	81589055	81589055	81589055	5	81545771,81570554,81570883,81571483,81585231,	81546157,81570681,81570944,81571515,81589055,
TCONS_00045583	chr10	-	81268077	81268418	81268418	81268418	2	81268077,81268347,	81268268,81268418,
TCONS_00045620	chr10	-	81427432	81427773	81427773	81427773	2	81427432,81427702,	81427623,81427773,
TCONS_00045717	chr10	-	81857787	81858327	81858327	81858327	2	81857787,81858189,	81857975,81858327,
TCONS_00045740	chr10	-	82048125	82053099	82053099	82053099	2	82048125,82053078,	82050280,82053099,
TCONS_00045789	chr10	-	82233785	82241312	82241312	82241312	2	82233785,82239996,	82234213,82241312,
TCONS_00045790	chr10	-	82233785	82258541	82258541	82258541	2	82233785,82257514,	82234213,82258541,
TCONS_00045833	chr10	-	82807104	82814965	82814965	82814965	3	82807104,82813279,82813750,	82807443,82813376,82814965,
TCONS_00045834	chr10	-	82807104	82814965	82814965	82814965	4	82807104,82812799,82813279,82813750,	82807443,82813045,82813376,82814965,
TCONS_00045832	chr10	-	82807104	82814965	82814965	82814965	3	82807104,82812799,82813750,	82807443,82813045,82814965,
TCONS_00045889	chr10	-	83231103	83239357	83239357	83239357	3	83231103,83233821,83237671,	83231288,83233858,83239357,
TCONS_00045994	chr10	-	84650771	84661251	84661251	84661251	2	84650771,84661082,	84651550,84661251,
TCONS_00046250	chr10	-	88098041	88098401	88098401	88098401	2	88098041,88098143,	88098119,88098401,
TCONS_00046257	chr10	-	88124902	88127075	88127075	88127075	2	88124902,88126962,	88126280,88127075,
TCONS_00046258	chr10	-	88127366	88128334	88128334	88128334	2	88127366,88128309,	88127558,88128334,
TCONS_00046409	chr10	-	90600070	90601998	90601998	90601998	1	90600070,	90601998,
TCONS_00046434	chr10	-	90737261	90737693	90737693	90737693	2	90737261,90737585,	90737384,90737693,
TCONS_00046433	chr10	-	90737261	90737693	90737693	90737693	2	90737261,90737585,	90737382,90737693,
TCONS_00046499	chr10	-	92547934	92556218	92556218	92556218	3	92547934,92554581,92555781,	92548031,92554696,92556218,
TCONS_00046507	chr10	-	92586339	92587024	92587024	92587024	1	92586339,	92587024,
TCONS_00046704	chr10	-	94799085	94810640	94810640	94810640	3	94799085,94808081,94809660,	94799189,94808174,94810640,
TCONS_00046706	chr10	-	94820429	94826638	94826638	94826638	3	94820429,94820900,94825580,	94820754,94820992,94826638,
TCONS_00046731	chr10	-	94891350	94893249	94893249	94893249	2	94891350,94893051,	94891827,94893249,
TCONS_00046735	chr10	-	94904800	94923980	94923980	94923980	3	94904800,94923247,94923752,	94908391,94923359,94923980,
TCONS_00046737	chr10	-	94904800	94923980	94923980	94923980	5	94904800,94915961,94919037,94920164,94923752,	94908391,94916191,94919190,94923359,94923980,
TCONS_00046736	chr10	-	94904800	94923980	94923980	94923980	3	94904800,94923247,94923752,	94908391,94923328,94923980,
TCONS_00046734	chr10	-	94904800	94923980	94923980	94923980	4	94904800,94915961,94919037,94923752,	94908391,94916191,94923328,94923980,
TCONS_00046733	chr10	-	94904800	94923980	94923980	94923980	3	94904800,94907448,94923752,	94907334,94908391,94923980,
TCONS_00046756	chr10	-	95192986	95201932	95201932	95201932	3	95192986,95197448,95201707,	95193051,95197562,95201932,
TCONS_00046762	chr10	-	95229367	95229593	95229593	95229593	1	95229367,	95229593,
TCONS_00046770	chr10	-	95332058	95341769	95341769	95341769	3	95332058,95341354,95341680,	95334085,95341487,95341769,
TCONS_00046779	chr10	-	95355125	95359924	95359924	95359924	3	95355125,95356834,95359345,	95356294,95356923,95359924,
TCONS_00046781	chr10	-	95355125	95359924	95359924	95359924	3	95355125,95356834,95359345,	95356326,95356923,95359924,
TCONS_00046780	chr10	-	95355125	95359924	95359924	95359924	4	95355125,95356187,95356834,95359345,	95356067,95356299,95356923,95359924,
TCONS_00046778	chr10	-	95355125	95359924	95359924	95359924	3	95355125,95356834,95359345,	95356067,95356923,95359924,
TCONS_00046777	chr10	-	95355125	95359924	95359924	95359924	2	95355125,95359345,	95356923,95359924,
TCONS_00046796	chr10	-	95540155	95540539	95540539	95540539	2	95540155,95540519,	95540342,95540539,
TCONS_00046798	chr10	-	95540155	95583839	95583839	95583839	2	95540155,95583818,	95540360,95583839,
TCONS_00046852	chr10	-	96198587	96203313	96203313	96203313	2	96198587,96203180,	96198666,96203313,
TCONS_00046848	chr10	-	96184295	96185242	96185242	96185242	1	96184295,	96185242,
TCONS_00046974	chr10	-	98912876	98924420	98924420	98924420	2	98912876,98922818,	98915869,98924420,
TCONS_00047199	chr10	-	104503466	104510238	104510238	104510238	2	104503466,104509967,	104503486,104510238,
TCONS_00047256	chr10	-	105442921	105444563	105444563	105444563	1	105442921,	105444563,
TCONS_00047276	chr10	-	105827696	105834142	105834142	105834142	2	105827696,105834032,	105828915,105834142,
TCONS_00047332	chr10	-	107729477	107731665	107731665	107731665	1	107729477,	107731665,
TCONS_00047333	chr10	-	107731989	107733260	107733260	107733260	1	107731989,	107733260,
TCONS_00047334	chr10	-	107733319	107733616	107733616	107733616	1	107733319,	107733616,
TCONS_00047504	chr10	-	110801778	110815109	110815109	110815109	4	110801778,110811706,110812810,110814464,	110802044,110811771,110812936,110815109,
TCONS_00047506	chr10	-	110808614	110815743	110815743	110815743	4	110808614,110811706,110812810,110814464,	110810645,110811771,110812939,110815743,
TCONS_00047677	chr10	-	112641470	112642712	112642712	112642712	3	112641470,112642337,112642549,	112641505,112642495,112642712,
TCONS_00047927	chr10	-	116849862	116850241	116850241	116850241	1	116849862,	116850241,
TCONS_00047985	chr10	-	117302729	117305131	117305131	117305131	2	117302729,117303892,	117303331,117305131,
TCONS_00048060	chr10	-	117681846	117698243	117698243	117698243	3	117681846,117691578,117697933,	117681937,117692577,117698243,
TCONS_00048064	chr10	-	117682643	117698243	117698243	117698243	3	117682643,117690777,117696884,	117682775,117691455,117698243,
TCONS_00048065	chr10	-	117682643	117702778	117702778	117702778	3	117682643,117690777,117697720,	117682775,117692292,117702778,
TCONS_00048106	chr10	-	117877795	117878048	117878048	117878048	1	117877795,	117878048,
TCONS_00048143	chr10	-	118691662	118692055	118692055	118692055	1	118691662,	118692055,
TCONS_00048144	chr10	-	118693833	118748178	118748178	118748178	2	118693833,118747970,	118694518,118748178,
TCONS_00048238	chr10	-	119960390	119972475	119972475	119972475	7	119960390,119960556,119961277,119964672,119965489,119971122,119971375,	119960478,119960627,119961339,119964788,119965670,119971229,119972475,
TCONS_00048239	chr10	-	119960390	119977120	119977120	119977120	7	119960390,119960556,119961277,119964672,119965489,119971122,119974591,	119960478,119960627,119961339,119964788,119965670,119971229,119977120,
TCONS_00048295	chr10	-	120433173	120434007	120434007	120434007	3	120433173,120433325,120433637,	120433255,120433435,120434007,
TCONS_00048378	chr10	-	121489397	121500361	121500361	121500361	3	121489397,121493126,121498390,	121491807,121493433,121500361,
TCONS_00048401	chr10	-	121599917	121675930	121675930	121675930	2	121599917,121675900,	121600259,121675930,
TCONS_00048682	chr10	-	126587288	126587672	126587672	126587672	1	126587288,	126587672,
TCONS_00048760	chr10	-	126757756	126758087	126758087	126758087	1	126757756,	126758087,
TCONS_00048821	chr10	-	127058397	127059032	127059032	127059032	1	127058397,	127059032,
TCONS_00048876	chr10	-	127334054	127334897	127334897	127334897	1	127334054,	127334897,
TCONS_00049152	chr10	-	128417521	128417990	128417990	128417990	1	128417521,	128417990,
TCONS_00049217	chr10	-	129314744	129316824	129316824	129316824	3	129314744,129315656,129316299,	129315077,129316199,129316824,
TCONS_00049271	chr10	-	129970180	129973047	129973047	129973047	2	129970180,129971925,	129970235,129973047,
TCONS_00049603	chr11	+	4132217	4132547	4132547	4132547	1	4132217,	4132547,
TCONS_00049622	chr11	+	4199236	4209713	4209713	4209713	3	4199236,4203073,4205174,	4199575,4204611,4209713,
TCONS_00049723	chr11	+	4855964	4864998	4864998	4864998	2	4855964,4864897,	4856344,4864998,
TCONS_00049814	chr11	+	5357282	5364273	5364273	5364273	2	5357282,5362535,	5357538,5364273,
TCONS_00049818	chr11	+	5372077	5378476	5378476	5378476	1	5372077,	5378476,
TCONS_00050040	chr11	+	6436578	6440735	6440735	6440735	2	6436578,6440517,	6436632,6440735,
TCONS_00050077	chr11	+	6650954	6658714	6658714	6658714	3	6650954,6658076,6658305,	6652370,6658282,6658714,
TCONS_00050095	chr11	+	6781106	6795181	6795181	6795181	2	6781106,6784791,	6784435,6795181,
TCONS_00050165	chr11	+	7826551	7827342	7827342	7827342	2	7826551,7827233,	7827019,7827342,
TCONS_00050196	chr11	+	8238053	8239690	8239690	8239690	2	8238053,8238827,	8238787,8239690,
TCONS_00050283	chr11	+	9089378	9089924	9089924	9089924	3	9089378,9089540,9089891,	9089489,9089775,9089924,
TCONS_00050555	chr11	+	13279128	13279744	13279744	13279744	2	13279128,13279485,	13279273,13279744,
TCONS_00050566	chr11	+	13515258	13516812	13516812	13516812	2	13515258,13516369,	13515945,13516812,
TCONS_00050713	chr11	+	16472821	16509512	16509512	16509512	3	16472821,16508518,16509371,	16472924,16508600,16509512,
TCONS_00050975	chr11	+	19408228	19409920	19409920	19409920	2	19408228,19409864,	19409337,19409920,
TCONS_00051017	chr11	+	19925898	19936634	19936634	19936634	3	19925898,19928463,19935278,	19927707,19928688,19936634,
TCONS_00051034	chr11	+	20037226	20039377	20039377	20039377	3	20037226,20038491,20038663,	20037400,20038568,20039377,
TCONS_00051076	chr11	+	20278650	20279707	20279707	20279707	2	20278650,20279263,	20278789,20279707,
TCONS_00051216	chr11	+	21310623	21316246	21316246	21316246	2	21310623,21316152,	21310881,21316246,
TCONS_00051372	chr11	+	22989880	23002242	23002242	23002242	4	22989880,22992713,22995255,23002018,	22990135,22992884,22995316,23002242,
TCONS_00051582	chr11	+	26194636	26204080	26204080	26204080	3	26194636,26195879,26204062,	26194820,26195896,26204080,
TCONS_00051698	chr11	+	28253263	28253896	28253896	28253896	2	28253263,28253764,	28253552,28253896,
TCONS_00052016	chr11	+	31307991	31308196	31308196	31308196	1	31307991,	31308196,
TCONS_00052019	chr11	+	31316404	31317187	31317187	31317187	2	31316404,31316976,	31316553,31317187,
TCONS_00052117	chr11	+	32100482	32100692	32100692	32100692	1	32100482,	32100692,
TCONS_00052661	chr11	+	41040285	41048757	41048757	41048757	3	41040285,41042056,41045227,	41040564,41042190,41048757,
TCONS_00052841	chr11	+	44119578	44120137	44120137	44120137	2	44119578,44119961,	44119747,44120137,
TCONS_00052840	chr11	+	44119578	44120137	44120137	44120137	2	44119578,44119844,	44119630,44120137,
TCONS_00053757	chr11	+	52123289	52123566	52123566	52123566	1	52123289,	52123566,
TCONS_00054056	chr11	+	54610956	54612444	54612444	54612444	2	54610956,54612266,	54610985,54612444,
TCONS_00054232	chr11	+	57368111	57373973	57373973	57373973	2	57368111,57371217,	57369161,57373973,
TCONS_00054260	chr11	+	57647081	57647711	57647711	57647711	1	57647081,	57647711,
TCONS_00054635	chr11	+	59701229	59705515	59705515	59705515	2	59701229,59703867,	59701334,59705515,
TCONS_00055646	chr11	+	69076600	69077108	69077108	69077108	2	69076600,69077008,	69076882,69077108,
TCONS_00055785	chr11	+	69539680	69542256	69542256	69542256	2	69539680,69540474,	69539824,69542256,
TCONS_00055828	chr11	+	69629621	69629862	69629862	69629862	1	69629621,	69629862,
TCONS_00055832	chr11	+	69632380	69632731	69632731	69632731	1	69632380,	69632731,
TCONS_00056086	chr11	+	70069455	70069657	70069657	70069657	1	70069455,	70069657,
TCONS_00056219	chr11	+	70433645	70433892	70433892	70433892	1	70433645,	70433892,
TCONS_00056951	chr11	+	75391928	75396075	75396075	75396075	2	75391928,75394062,	75392633,75396075,
TCONS_00057326	chr11	+	77875950	77877570	77877570	77877570	2	77875950,77877390,	77876003,77877570,
TCONS_00057633	chr11	+	79570170	79575064	79575064	79575064	2	79570170,79574470,	79570384,79575064,
TCONS_00057977	chr11	+	82873376	82873881	82873881	82873881	2	82873376,82873678,	82873426,82873881,
TCONS_00058081	chr11	+	83346559	83346771	83346771	83346771	1	83346559,	83346771,
TCONS_00058083	chr11	+	83360067	83369811	83369811	83369811	2	83360067,83369593,	83360098,83369811,
TCONS_00058277	chr11	+	84755444	84758877	84758877	84758877	3	84755444,84757896,84758561,	84757722,84757981,84758877,
TCONS_00058408	chr11	+	86172035	86172264	86172264	86172264	1	86172035,	86172264,
TCONS_00058775	chr11	+	88613759	88628886	88628886	88628886	2	88613759,88628762,	88613867,88628886,
TCONS_00058933	chr11	+	91161300	91161605	91161605	91161605	2	91161300,91161487,	91161439,91161605,
TCONS_00059080	chr11	+	94064166	94064451	94064451	94064451	1	94064166,	94064451,
TCONS_00059136	chr11	+	94361733	94362056	94362056	94362056	1	94361733,	94362056,
TCONS_00059273	chr11	+	94997263	94998693	94998693	94998693	2	94997263,94998067,	94997892,94998693,
TCONS_00059433	chr11	+	95874714	95875636	95875636	95875636	2	95874714,95875511,	95874970,95875636,
TCONS_00059637	chr11	+	96741221	96741901	96741901	96741901	1	96741221,	96741901,
TCONS_00060168	chr11	+	99123134	99123743	99123743	99123743	2	99123134,99123650,	99123294,99123743,
TCONS_00060205	chr11	+	99525264	99525487	99525487	99525487	1	99525264,	99525487,
TCONS_00060790	chr11	+	102186487	102201770	102201770	102201770	2	102186487,102201351,	102186587,102201770,
TCONS_00060798	chr11	+	102238613	102241021	102241021	102241021	2	102238613,102239989,	102239256,102241021,
TCONS_00060883	chr11	+	102568887	102572898	102572898	102572898	3	102568887,102570051,102571650,	102569213,102570238,102572898,
TCONS_00061072	chr11	+	103823776	103824033	103824033	103824033	1	103823776,	103824033,
TCONS_00061228	chr11	+	105034198	105036794	105036794	105036794	2	105034198,105036200,	105035022,105036794,
TCONS_00061270	chr11	+	105321170	105384189	105384189	105384189	2	105321170,105383873,	105321187,105384189,
TCONS_00061422	chr11	+	106495347	106510966	106510966	106510966	2	106495347,106510947,	106495637,106510966,
TCONS_00061516	chr11	+	106995807	107003294	107003294	107003294	2	106995807,107003135,	106995888,107003294,
TCONS_00061748	chr11	+	110248255	110248501	110248501	110248501	2	110248255,110248302,	110248271,110248501,
TCONS_00061812	chr11	+	112200658	112258509	112258509	112258509	2	112200658,112258475,	112200928,112258509,
TCONS_00061916	chr11	+	113633285	113633538	113633538	113633538	1	113633285,	113633538,
TCONS_00061964	chr11	+	114453927	114504770	114504770	114504770	2	114453927,114504702,	114454175,114504770,
TCONS_00062039	chr11	+	114739671	114739984	114739984	114739984	1	114739671,	114739984,
TCONS_00062042	chr11	+	114742501	114743050	114743050	114743050	1	114742501,	114743050,
TCONS_00062050	chr11	+	114773777	114773996	114773996	114773996	1	114773777,	114773996,
TCONS_00062582	chr11	+	116565347	116570054	116570054	116570054	2	116565347,116570011,	116567080,116570054,
TCONS_00062591	chr11	+	116585931	116587473	116587473	116587473	1	116585931,	116587473,
TCONS_00062693	chr11	+	116946032	116946834	116946834	116946834	1	116946032,	116946834,
TCONS_00062742	chr11	+	117268923	117274341	117274341	117274341	4	117268923,117269805,117272374,117273976,	117269357,117269916,117272520,117274341,
TCONS_00062765	chr11	+	117393749	117395512	117395512	117395512	2	117393749,117395198,	117394049,117395512,
TCONS_00063187	chr11	+	120026695	120026922	120026922	120026922	1	120026695,	120026922,
TCONS_00063188	chr11	+	120027036	120027445	120027445	120027445	1	120027036,	120027445,
TCONS_00063654	chr11	+	121794772	121796665	121796665	121796665	2	121794772,121796221,	121795359,121796665,
TCONS_00063840	chr11	-	3504538	3506185	3506185	3506185	2	3504538,3505841,	3505493,3506185,
TCONS_00063974	chr11	-	4215811	4216159	4216159	4216159	1	4215811,	4216159,
TCONS_00064251	chr11	-	5686589	5688408	5688408	5688408	1	5686589,	5688408,
TCONS_00064334	chr11	-	5971445	5972134	5972134	5972134	3	5971445,5971882,5972119,	5971472,5972097,5972134,
TCONS_00064335	chr11	-	5971615	5972134	5972134	5972134	3	5971615,5971882,5972119,	5971704,5972097,5972134,
TCONS_00064543	chr11	-	7293348	7308652	7308652	7308652	2	7293348,7307641,	7293417,7308652,
TCONS_00064558	chr11	-	7495104	7495608	7495608	7495608	2	7495104,7495266,	7495200,7495608,
TCONS_00064604	chr11	-	8238055	8239688	8239688	8239688	3	8238055,8238827,8239268,	8238787,8239239,8239688,
TCONS_00064678	chr11	-	9089378	9089924	9089924	9089924	2	9089378,9089623,	9089486,9089924,
TCONS_00065105	chr11	-	16416209	16429206	16429206	16429206	2	16416209,16429185,	16417318,16429206,
TCONS_00065357	chr11	-	19408282	19409975	19409975	19409975	2	19408282,19409864,	19409337,19409975,
TCONS_00065406	chr11	-	19925465	19929718	19929718	19929718	3	19925465,19927636,19928463,	19926265,19927707,19929718,
TCONS_00065420	chr11	-	20037210	20039416	20039416	20039416	3	20037210,20038491,20038663,	20037400,20038568,20039416,
TCONS_00065419	chr11	-	20037210	20039416	20039416	20039416	3	20037210,20038491,20039145,	20037400,20038568,20039416,
TCONS_00065770	chr11	-	22989374	22995473	22995473	22995473	3	22989374,22992713,22995255,	22990135,22992884,22995473,
TCONS_00065791	chr11	-	23202987	23206217	23206217	23206217	1	23202987,	23206217,
TCONS_00066019	chr11	-	26569437	26569960	26569960	26569960	2	26569437,26569676,	26569462,26569960,
TCONS_00066107	chr11	-	28253208	28253896	28253896	28253896	2	28253208,28253764,	28253552,28253896,
TCONS_00066502	chr11	-	31889840	31890204	31890204	31890204	2	31889840,31889954,	31889910,31890204,
TCONS_00066605	chr11	-	32185925	32186163	32186163	32186163	1	32185925,	32186163,
TCONS_00066711	chr11	-	33425787	33446251	33446251	33446251	5	33425787,33437134,33440994,33442017,33444252,	33433453,33437916,33441102,33442670,33446251,
TCONS_00066715	chr11	-	33434644	33446251	33446251	33446251	4	33434644,33440951,33444252,33445364,	33434861,33441102,33444429,33446251,
TCONS_00066714	chr11	-	33434644	33446251	33446251	33446251	3	33434644,33442017,33444252,	33441315,33442567,33446251,
TCONS_00066934	chr11	-	40232717	40233799	40233799	40233799	2	40232717,40233653,	40233229,40233799,
TCONS_00067002	chr11	-	40924554	40925254	40925254	40925254	2	40924554,40925132,	40924920,40925254,
TCONS_00067294	chr11	-	46227702	46227979	46227979	46227979	2	46227702,46227794,	46227721,46227979,
TCONS_00067380	chr11	-	48266288	48281499	48281499	48281499	2	48266288,48281374,	48266402,48281499,
TCONS_00067900	chr11	-	51688546	51688857	51688857	51688857	1	51688546,	51688857,
TCONS_00067907	chr11	-	51729538	51730061	51730061	51730061	1	51729538,	51730061,
TCONS_00067989	chr11	-	52119902	52120182	52120182	52120182	1	52119902,	52120182,
TCONS_00067994	chr11	-	52152584	52153014	52153014	52153014	1	52152584,	52153014,
TCONS_00068063	chr11	-	53042844	53070599	53070599	53070599	2	53042844,53067003,	53043285,53070599,
TCONS_00068070	chr11	-	53056211	53059739	53059739	53059739	2	53056211,53059144,	53056398,53059739,
TCONS_00068273	chr11	-	54515319	54515918	54515918	54515918	1	54515319,	54515918,
TCONS_00068490	chr11	-	57604767	57608456	57608456	57608456	2	57604767,57608114,	57604957,57608456,
TCONS_00068867	chr11	-	59701229	59705037	59705037	59705037	2	59701229,59703867,	59701334,59705037,
TCONS_00069178	chr11	-	61281623	61281951	61281951	61281951	1	61281623,	61281951,
TCONS_00070140	chr11	-	69539650	69542264	69542264	69542264	2	69539650,69540474,	69539824,69542264,
TCONS_00070885	chr11	-	72810181	72810482	72810482	72810482	1	72810181,	72810482,
TCONS_00071709	chr11	-	78997671	79005869	79005869	79005869	3	78997671,79005499,79005701,	78997696,79005617,79005869,
TCONS_00072181	chr11	-	83377685	83380912	83380912	83380912	3	83377685,83380252,83380708,	83377765,83380322,83380912,
TCONS_00072186	chr11	-	83394797	83395082	83395082	83395082	1	83394797,	83395082,
TCONS_00072376	chr11	-	84755449	84758664	84758664	84758664	3	84755449,84757896,84758561,	84757722,84757981,84758664,
TCONS_00072576	chr11	-	86625245	86629892	86629892	86629892	2	86625245,86629604,	86625449,86629892,
TCONS_00072577	chr11	-	86625245	86629897	86629897	86629897	2	86625245,86629749,	86625648,86629897,
TCONS_00072579	chr11	-	86625245	86629947	86629947	86629947	2	86625245,86628892,	86628740,86629947,
TCONS_00072578	chr11	-	86625245	86629947	86629947	86629947	2	86625245,86628854,	86628778,86629947,
TCONS_00072583	chr11	-	86625245	86633114	86633114	86633114	3	86625245,86628930,86633033,	86628854,86629469,86633114,
TCONS_00072584	chr11	-	86625245	86633189	86633189	86633189	2	86625245,86633033,	86628365,86633189,
TCONS_00072592	chr11	-	86680772	86681168	86681168	86681168	1	86680772,	86681168,
TCONS_00072986	chr11	-	92451665	92462940	92462940	92462940	2	92451665,92462922,	92453559,92462940,
TCONS_00073062	chr11	-	93993792	93994385	93994385	93994385	1	93993792,	93994385,
TCONS_00073319	chr11	-	94958484	94958725	94958725	94958725	1	94958484,	94958725,
TCONS_00073333	chr11	-	95068278	95069477	95069477	95069477	4	95068278,95068497,95068899,95069133,	95068411,95068567,95068933,95069477,
TCONS_00073493	chr11	-	96054948	96055401	96055401	96055401	1	96054948,	96055401,
TCONS_00073496	chr11	-	96060129	96061924	96061924	96061924	3	96060129,96060629,96061590,	96060463,96060764,96061924,
TCONS_00073495	chr11	-	96060129	96061924	96061924	96061924	2	96060129,96060629,	96060463,96061924,
TCONS_00073513	chr11	-	96127063	96130080	96130080	96130080	2	96127063,96129537,	96128348,96130080,
TCONS_00073501	chr11	-	96109456	96109739	96109739	96109739	1	96109456,	96109739,
TCONS_00074003	chr11	-	98304786	98305320	98305320	98305320	1	98304786,	98305320,
TCONS_00074032	chr11	-	98562068	98562326	98562326	98562326	1	98562068,	98562326,
TCONS_00074801	chr11	-	102105339	102105706	102105706	102105706	1	102105339,	102105706,
TCONS_00075029	chr11	-	102696154	102696381	102696381	102696381	1	102696154,	102696381,
TCONS_00075655	chr11	-	106998799	106999494	106999494	106999494	1	106998799,	106999494,
TCONS_00075802	chr11	-	109205200	109205917	109205917	109205917	2	109205200,109205550,	109205445,109205917,
TCONS_00076130	chr11	-	114378708	114399833	114399833	114399833	5	114378708,114379024,114387229,114393327,114399726,	114378909,114379081,114387408,114393380,114399833,
TCONS_00076570	chr11	-	115950684	115956796	115956796	115956796	2	115950684,115956560,	115950881,115956796,
TCONS_00076766	chr11	-	116565364	116566955	116566955	116566955	1	116565364,	116566955,
TCONS_00076774	chr11	-	116586749	116587473	116587473	116587473	1	116586749,	116587473,
TCONS_00076892	chr11	-	117268928	117273153	117273153	117273153	4	117268928,117269779,117272374,117273053,	117269357,117269916,117272520,117273153,
TCONS_00076891	chr11	-	117268928	117273153	117273153	117273153	4	117268928,117269805,117272374,117273053,	117269357,117269916,117272520,117273153,
TCONS_00076924	chr11	-	117428696	117438072	117438072	117438072	2	117428696,117438043,	117429072,117438072,
TCONS_00077042	chr11	-	117794767	117808405	117808405	117808405	3	117794767,117802650,117808216,	117796681,117802740,117808405,
TCONS_00077196	chr11	-	119000316	119003835	119003835	119003835	2	119000316,119002608,	119001769,119003835,
TCONS_00077413	chr11	-	120222433	120222743	120222743	120222743	1	120222433,	120222743,
TCONS_00077843	chr11	-	121619694	121624985	121624985	121624985	2	121619694,121624952,	121619941,121624985,
TCONS_00077994	chr12	+	3155220	3186323	3186323	3186323	9	3155220,3155416,3158782,3162085,3176321,3177690,3179463,3185500,3186017,	3155298,3155500,3158917,3162145,3176498,3177770,3179581,3185633,3186323,
TCONS_00078043	chr12	+	3514096	3522209	3522209	3522209	3	3514096,3521592,3521894,	3514113,3521704,3522209,
TCONS_00078201	chr12	+	4515195	4594864	4594864	4594864	2	4515195,4593690,	4515232,4594864,
TCONS_00078204	chr12	+	4559350	4560607	4560607	4560607	2	4559350,4560498,	4559538,4560607,
TCONS_00078226	chr12	+	4745797	4750161	4750161	4750161	1	4745797,	4750161,
TCONS_00078321	chr12	+	5903782	5904155	5904155	5904155	1	5903782,	5904155,
TCONS_00078421	chr12	+	8374950	8375279	8375279	8375279	2	8374950,8375226,	8375176,8375279,
TCONS_00078440	chr12	+	8526708	8526923	8526923	8526923	1	8526708,	8526923,
TCONS_00078616	chr12	+	10730585	10731393	10731393	10731393	1	10730585,	10731393,
TCONS_00078768	chr12	+	12835782	12836023	12836023	12836023	1	12835782,	12836023,
TCONS_00078770	chr12	+	12866470	12891480	12891480	12891480	8	12866470,12874286,12875044,12875629,12881382,12888124,12889004,12890675,	12866649,12874366,12875116,12875754,12881432,12888203,12889094,12891480,
TCONS_00078876	chr12	+	15032734	15033369	15033369	15033369	2	15032734,15033062,	15032858,15033369,
TCONS_00078879	chr12	+	15058546	15058802	15058802	15058802	1	15058546,	15058802,
TCONS_00079041	chr12	+	17463151	17471517	17471517	17471517	3	17463151,17465983,17471237,	17465375,17466113,17471517,
TCONS_00079064	chr12	+	17563777	17569910	17569910	17569910	3	17563777,17564523,17569656,	17563879,17564714,17569910,
TCONS_00079086	chr12	+	17877297	17882300	17882300	17882300	2	17877297,17882009,	17877637,17882300,
TCONS_00079155	chr12	+	18228906	18233940	18233940	18233940	3	18228906,18231757,18232751,	18228998,18231938,18233940,
TCONS_00079197	chr12	+	18553997	18680435	18680435	18680435	2	18553997,18680307,	18555341,18680435,
TCONS_00079241	chr12	+	18749771	18750833	18750833	18750833	2	18749771,18750233,	18750009,18750833,
TCONS_00079271	chr12	+	18869427	18893371	18893371	18893371	4	18869427,18876266,18876595,18893032,	18870120,18876393,18876656,18893371,
TCONS_00079285	chr12	+	18918209	18925870	18925870	18925870	2	18918209,18925254,	18918674,18925870,
TCONS_00079286	chr12	+	18919012	18989456	18989456	18989456	2	18919012,18989396,	18919374,18989456,
TCONS_00079309	chr12	+	19190788	19227490	19227490	19227490	4	19190788,19202528,19202856,19223914,	19192587,19202655,19202917,19227490,
TCONS_00079315	chr12	+	19249069	19255328	19255328	19255328	2	19249069,19255190,	19249365,19255328,
TCONS_00079345	chr12	+	19409488	19441110	19441110	19441110	3	19409488,19410498,19437270,	19410296,19410559,19441110,
TCONS_00079427	chr12	+	19979590	20284662	20284662	20284662	6	19979590,19979823,20008609,20010402,20282749,20283785,	19979621,19979884,20009008,20010462,20282795,20284662,
TCONS_00079358	chr12	+	19561668	19570026	19570026	19570026	2	19561668,19568850,	19561907,19570026,
TCONS_00079377	chr12	+	19812546	19834751	19834751	19834751	3	19812546,19830814,19834341,	19812642,19830844,19834751,
TCONS_00079389	chr12	+	19830960	19832090	19832090	19832090	2	19830960,19831008,	19830980,19832090,
TCONS_00079396	chr12	+	19841296	19841879	19841879	19841879	2	19841296,19841739,	19841714,19841879,
TCONS_00079437	chr12	+	20027364	20049835	20049835	20049835	3	20027364,20044131,20049367,	20027542,20044178,20049835,
TCONS_00079460	chr12	+	20139026	20142436	20142436	20142436	2	20139026,20142225,	20139190,20142436,
TCONS_00079463	chr12	+	20145734	20151054	20151054	20151054	2	20145734,20150601,	20147047,20151054,
TCONS_00079476	chr12	+	20265789	20346016	20346016	20346016	2	20265789,20343488,	20267173,20346016,
TCONS_00079478	chr12	+	20301810	20304672	20304672	20304672	2	20301810,20304440,	20302037,20304672,
TCONS_00079487	chr12	+	20379549	20384694	20384694	20384694	3	20379549,20383161,20384476,	20379799,20383241,20384694,
TCONS_00079500	chr12	+	20524237	20551180	20551180	20551180	3	20524237,20524566,20551037,	20524366,20524627,20551180,
TCONS_00079538	chr12	+	20791339	20797982	20797982	20797982	2	20791339,20797753,	20791389,20797982,
TCONS_00079544	chr12	+	20872532	20876254	20876254	20876254	2	20872532,20876022,	20872676,20876254,
TCONS_00079640	chr12	+	21436370	21438982	21438982	21438982	2	21436370,21438584,	21436571,21438982,
TCONS_00079663	chr12	+	21548586	21610462	21610462	21610462	7	21548586,21551169,21555727,21560237,21593066,21607479,21610043,	21549206,21551260,21555815,21560420,21593190,21607612,21610462,
TCONS_00079665	chr12	+	21549012	21607835	21607835	21607835	6	21549012,21551169,21555727,21559869,21560237,21607479,	21549206,21551260,21555815,21559967,21560333,21607835,
TCONS_00079670	chr12	+	21549146	21607835	21607835	21607835	5	21549146,21551169,21555727,21560237,21607479,	21549206,21551260,21555815,21560333,21607835,
TCONS_00079688	chr12	+	21649610	21657853	21657853	21657853	2	21649610,21657697,	21649834,21657853,
TCONS_00079810	chr12	+	22804790	22837719	22837719	22837719	2	22804790,22835845,	22804817,22837719,
TCONS_00079829	chr12	+	22859059	22859700	22859700	22859700	2	22859059,22859523,	22859297,22859700,
TCONS_00079886	chr12	+	23105506	23107133	23107133	23107133	2	23105506,23106157,	23106059,23107133,
TCONS_00079903	chr12	+	23296822	23327481	23327481	23327481	3	23296822,23323859,23327051,	23297118,23324015,23327481,
TCONS_00079901	chr12	+	23289044	23312997	23312997	23312997	2	23289044,23309801,	23289298,23312997,
TCONS_00079916	chr12	+	23340278	23346938	23346938	23346938	4	23340278,23345182,23346135,23346856,	23341377,23345291,23346233,23346938,
TCONS_00079933	chr12	+	23403311	23409739	23409739	23409739	3	23403311,23404372,23409176,	23403454,23404511,23409739,
TCONS_00079928	chr12	+	23391936	23393989	23393989	23393989	2	23391936,23393139,	23392342,23393989,
TCONS_00080066	chr12	+	24704375	24708102	24708102	24708102	2	24704375,24707602,	24704567,24708102,
TCONS_00080101	chr12	+	24986921	24992894	24992894	24992894	3	24986921,24991239,24992741,	24987768,24991345,24992894,
TCONS_00080106	chr12	+	24988814	24992894	24992894	24992894	3	24988814,24991239,24992741,	24989031,24991345,24992894,
TCONS_00080107	chr12	+	24988819	25025545	25025545	25025545	4	24988819,24991239,25025118,25025377,	24989031,24991408,25025179,25025545,
TCONS_00080121	chr12	+	25021655	25022935	25022935	25022935	2	25021655,25022445,	25022114,25022935,
TCONS_00080031	chr12	+	24382644	24391196	24391196	24391196	2	24382644,24389872,	24382934,24391196,
TCONS_00080035	chr12	+	24438909	24453095	24453095	24453095	2	24438909,24452567,	24438933,24453095,
TCONS_00080047	chr12	+	24551293	24599391	24599391	24599391	3	24551293,24558356,24598428,	24551420,24558652,24599391,
TCONS_00080049	chr12	+	24564421	24566577	24566577	24566577	2	24564421,24565619,	24565228,24566577,
TCONS_00080242	chr12	+	25874545	25874898	25874898	25874898	1	25874545,	25874898,
TCONS_00080278	chr12	+	26740574	26741557	26741557	26741557	2	26740574,26741475,	26741403,26741557,
TCONS_00080610	chr12	+	31083282	31105070	31105070	31105070	3	31083282,31104521,31105027,	31083313,31104685,31105070,
TCONS_00080662	chr12	+	31703553	31704155	31704155	31704155	2	31703553,31703929,	31703645,31704155,
TCONS_00080683	chr12	+	31923319	31932308	31932308	31932308	2	31923319,31932234,	31923480,31932308,
TCONS_00081233	chr12	+	40861415	40861670	40861670	40861670	1	40861415,	40861670,
TCONS_00081350	chr12	+	44303738	44312911	44312911	44312911	2	44303738,44312704,	44304363,44312911,
TCONS_00081357	chr12	+	44561752	44561986	44561986	44561986	1	44561752,	44561986,
TCONS_00081384	chr12	+	45055793	45062555	45062555	45062555	2	45055793,45061560,	45057058,45062555,
TCONS_00081471	chr12	+	45874768	45876620	45876620	45876620	2	45874768,45876505,	45875030,45876620,
TCONS_00081468	chr12	+	45874768	45876620	45876620	45876620	2	45874768,45875178,	45875082,45876620,
TCONS_00081525	chr12	+	46765143	46834204	46834204	46834204	2	46765143,46833641,	46765162,46834204,
TCONS_00081527	chr12	+	46802529	46834204	46834204	46834204	2	46802529,46833641,	46802548,46834204,
TCONS_00081594	chr12	+	48627012	48645607	48645607	48645607	4	48627012,48633160,48643532,48645093,	48627257,48633336,48643591,48645607,
TCONS_00081591	chr12	+	48627012	48645607	48645607	48645607	3	48627012,48643532,48645093,	48627433,48643591,48645607,
TCONS_00081598	chr12	+	48690687	48721387	48721387	48721387	2	48690687,48720754,	48691211,48721387,
TCONS_00081630	chr12	+	49441339	49441764	49441764	49441764	2	49441339,49441664,	49441459,49441764,
TCONS_00081732	chr12	+	50877030	50877809	50877809	50877809	1	50877030,	50877809,
TCONS_00081777	chr12	+	52000528	52041837	52041837	52041837	2	52000528,52041767,	52000661,52041837,
TCONS_00081799	chr12	+	52234326	52235991	52235991	52235991	1	52234326,	52235991,
TCONS_00081862	chr12	+	52957589	52958997	52958997	52958997	2	52957589,52958599,	52958210,52958997,
TCONS_00081879	chr12	+	53179887	53180632	53180632	53180632	1	53179887,	53180632,
TCONS_00081910	chr12	+	53597336	53600680	53600680	53600680	3	53597336,53599972,53600491,	53597515,53600007,53600680,
TCONS_00081965	chr12	+	55271508	55275183	55275183	55275183	2	55271508,55275154,	55271926,55275183,
TCONS_00081992	chr12	+	55445494	55445920	55445920	55445920	1	55445494,	55445920,
TCONS_00082095	chr12	+	55968138	55968354	55968354	55968354	1	55968138,	55968354,
TCONS_00082183	chr12	+	56608126	56658880	56658880	56658880	3	56608126,56618627,56658195,	56608923,56618728,56658880,
TCONS_00082182	chr12	+	56608126	56658880	56658880	56658880	3	56608126,56631917,56658195,	56608923,56632025,56658880,
TCONS_00082524	chr12	+	60559137	60562581	60562581	60562581	2	60559137,60562184,	60559186,60562581,
TCONS_00082631	chr12	+	64078527	64088102	64088102	64088102	2	64078527,64087712,	64078563,64088102,
TCONS_00082878	chr12	+	69659266	69664487	69664487	69664487	2	69659266,69664273,	69659489,69664487,
TCONS_00082879	chr12	+	69662002	69664487	69664487	69664487	2	69662002,69664273,	69663050,69664487,
TCONS_00082907	chr12	+	70109327	70129381	70129381	70129381	2	70109327,70129016,	70109345,70129381,
TCONS_00082914	chr12	+	70216024	70221068	70221068	70221068	3	70216024,70217382,70220984,	70216938,70217462,70221068,
TCONS_00082964	chr12	+	70604234	70605008	70605008	70605008	1	70604234,	70605008,
TCONS_00082966	chr12	+	70610445	70611187	70611187	70611187	2	70610445,70610771,	70610492,70611187,
TCONS_00083080	chr12	+	71592937	71596954	71596954	71596954	2	71592937,71593566,	71593215,71596954,
TCONS_00083081	chr12	+	71641380	71642992	71642992	71642992	2	71641380,71642781,	71641582,71642992,
TCONS_00083085	chr12	+	71746174	71746772	71746772	71746772	2	71746174,71746518,	71746373,71746772,
TCONS_00083087	chr12	+	71747801	71748217	71748217	71748217	3	71747801,71748093,71748180,	71748055,71748127,71748217,
TCONS_00083086	chr12	+	71747801	71748217	71748217	71748217	3	71747801,71748074,71748180,	71747949,71748127,71748217,
TCONS_00083171	chr12	+	72462829	72463680	72463680	72463680	2	72462829,72463223,	72463060,72463680,
TCONS_00083174	chr12	+	72532231	72623618	72623618	72623618	4	72532231,72535660,72537639,72623575,	72532334,72535944,72537726,72623618,
TCONS_00083195	chr12	+	72696456	72697269	72697269	72697269	2	72696456,72697002,	72696790,72697269,
TCONS_00083201	chr12	+	72898754	72899405	72899405	72899405	2	72898754,72899179,	72898771,72899405,
TCONS_00083216	chr12	+	73153932	73159176	73159176	73159176	3	73153932,73154859,73158719,	73154066,73155008,73159176,
TCONS_00083301	chr12	+	73730305	73730567	73730567	73730567	1	73730305,	73730567,
TCONS_00083408	chr12	+	74649295	74652933	74652933	74652933	2	74649295,74652142,	74650128,74652933,
TCONS_00083469	chr12	+	75904893	75905492	75905492	75905492	3	75904893,75905220,75905453,	75904932,75905394,75905492,
TCONS_00083494	chr12	+	76697522	76698640	76698640	76698640	1	76697522,	76698640,
TCONS_00083628	chr12	+	77574799	77575154	77575154	77575154	1	77574799,	77575154,
TCONS_00083662	chr12	+	77843557	77843764	77843764	77843764	1	77843557,	77843764,
TCONS_00083717	chr12	+	78154712	78154962	78154962	78154962	1	78154712,	78154962,
TCONS_00083722	chr12	+	78279650	78279985	78279985	78279985	1	78279650,	78279985,
TCONS_00083762	chr12	+	78763524	78763894	78763894	78763894	2	78763524,78763757,	78763647,78763894,
TCONS_00083890	chr12	+	80964963	80965307	80965307	80965307	1	80964963,	80965307,
TCONS_00084024	chr12	+	82026177	82026706	82026706	82026706	1	82026177,	82026706,
TCONS_00084127	chr12	+	82902299	82902583	82902583	82902583	2	82902299,82902550,	82902522,82902583,
TCONS_00084187	chr12	+	83592503	83601640	83601640	83601640	2	83592503,83601569,	83597771,83601640,
TCONS_00084190	chr12	+	83644598	83645038	83645038	83645038	1	83644598,	83645038,
TCONS_00084199	chr12	+	84297148	84297827	84297827	84297827	2	84297148,84297519,	84297183,84297827,
TCONS_00084280	chr12	+	85298410	85299664	85299664	85299664	2	85298410,85299385,	85298854,85299664,
TCONS_00084551	chr12	+	86727171	86727520	86727520	86727520	1	86727171,	86727520,
TCONS_00084571	chr12	+	86865439	86866572	86866572	86866572	2	86865439,86866130,	86865843,86866572,
TCONS_00084586	chr12	+	87003344	87003933	87003933	87003933	2	87003344,87003644,	87003551,87003933,
TCONS_00084649	chr12	+	87650138	87652466	87652466	87652466	4	87650138,87650424,87650920,87651097,	87650314,87650819,87651013,87652466,
TCONS_00084699	chr12	+	88169917	88173342	88173342	88173342	2	88169917,88171428,	88171131,88173342,
TCONS_00084700	chr12	+	88169917	88181094	88181094	88181094	4	88169917,88171428,88178945,88180245,	88171131,88171572,88179212,88181094,
TCONS_00084702	chr12	+	88186811	88187460	88187460	88187460	2	88186811,88187347,	88187140,88187460,
TCONS_00084706	chr12	+	88207652	88210703	88210703	88210703	1	88207652,	88210703,
TCONS_00084722	chr12	+	88241056	88243831	88243831	88243831	1	88241056,	88243831,
TCONS_00084801	chr12	+	88760724	88761998	88761998	88761998	2	88760724,88761648,	88761546,88761998,
TCONS_00084941	chr12	+	91768459	91830082	91830082	91830082	2	91768459,91829967,	91768551,91830082,
TCONS_00085000	chr12	+	93026970	93027349	93027349	93027349	1	93026970,	93027349,
TCONS_00085091	chr12	+	96578703	96579351	96579351	96579351	2	96578703,96579006,	96578794,96579351,
TCONS_00085179	chr12	+	98297594	98300007	98300007	98300007	2	98297594,98299649,	98297611,98300007,
TCONS_00085358	chr12	+	101415612	101419169	101419169	101419169	3	101415612,101418715,101419026,	101416548,101418885,101419169,
TCONS_00085401	chr12	+	101975932	101992919	101992919	101992919	3	101975932,101982687,101992870,	101975959,101983154,101992919,
TCONS_00085557	chr12	+	103966377	103966585	103966585	103966585	1	103966377,	103966585,
TCONS_00085558	chr12	+	103967727	103974484	103974484	103974484	5	103967727,103968200,103970920,103972059,103973756,	103968114,103968279,103971105,103972180,103974484,
TCONS_00085560	chr12	+	103968913	103969342	103969342	103969342	1	103968913,	103969342,
TCONS_00085670	chr12	+	105291213	105291784	105291784	105291784	2	105291213,105291623,	105291405,105291784,
TCONS_00085684	chr12	+	105439855	105440682	105440682	105440682	2	105439855,105440276,	105440062,105440682,
TCONS_00085712	chr12	+	105615660	105621730	105621730	105621730	2	105615660,105620885,	105615882,105621730,
TCONS_00085739	chr12	+	105831442	105836430	105836430	105836430	2	105831442,105836092,	105832437,105836430,
TCONS_00085751	chr12	+	105900033	105906190	105906190	105906190	3	105900033,105900822,105906158,	105900103,105900948,105906190,
TCONS_00085792	chr12	+	106315522	106355488	106355488	106355488	2	106315522,106353127,	106315835,106355488,
TCONS_00085793	chr12	+	106315655	106376788	106376788	106376788	3	106315655,106332866,106376348,	106315835,106335274,106376788,
TCONS_00085825	chr12	+	106497897	106525900	106525900	106525900	3	106497897,106499802,106525834,	106498096,106499973,106525900,
TCONS_00085868	chr12	+	106848426	106850527	106850527	106850527	2	106848426,106850506,	106848709,106850527,
TCONS_00086414	chr12	+	111132570	111222224	111222224	111222224	2	111132570,111222206,	111132778,111222224,
TCONS_00086428	chr12	+	111347568	111348021	111348021	111348021	2	111347568,111347812,	111347717,111348021,
TCONS_00086449	chr12	+	111522340	111525369	111525369	111525369	3	111522340,111524010,111524733,	111522800,111524199,111525369,
TCONS_00086460	chr12	+	111621353	111658272	111658272	111658272	2	111621353,111658060,	111622151,111658272,
TCONS_00086804	chr12	+	113674551	113674861	113674861	113674861	2	113674551,113674677,	113674620,113674861,
TCONS_00086814	chr12	+	113773113	113777847	113777847	113777847	3	113773113,113774645,113777387,	113773831,113775938,113777847,
TCONS_00086980	chr12	+	114613230	114619676	114619676	114619676	2	114613230,114619019,	114613246,114619676,
TCONS_00087011	chr12	+	114945031	114951482	114951482	114951482	2	114945031,114951063,	114946521,114951482,
TCONS_00087063	chr12	+	116582534	116588224	116588224	116588224	3	116582534,116583131,116587756,	116583052,116583198,116588224,
TCONS_00087248	chr12	+	119841247	119841584	119841584	119841584	1	119841247,	119841584,
TCONS_00087349	chr12	-	3186643	3201143	3201143	3201143	6	3186643,3193267,3193963,3195746,3199332,3200338,	3186672,3193368,3194075,3195903,3199548,3201143,
TCONS_00087394	chr12	-	3568968	3572353	3572353	3572353	1	3568968,	3572353,
TCONS_00087487	chr12	-	4559027	4560611	4560611	4560611	3	4559027,4559821,4560498,	4559553,4559983,4560611,
TCONS_00087488	chr12	-	4559027	4562464	4562464	4562464	3	4559027,4560498,4562161,	4559553,4560836,4562464,
TCONS_00087490	chr12	-	4593896	4595402	4595402	4595402	2	4593896,4595379,	4594233,4595402,
TCONS_00087583	chr12	-	5063183	5064408	5064408	5064408	2	5063183,5064389,	5063400,5064408,
TCONS_00087644	chr12	-	6194143	6194478	6194478	6194478	2	6194143,6194404,	6194363,6194478,
TCONS_00087643	chr12	-	6194143	6194478	6194478	6194478	2	6194143,6194404,	6194325,6194478,
TCONS_00087796	chr12	-	8768743	8768975	8768975	8768975	1	8768743,	8768975,
TCONS_00087959	chr12	-	10968289	10969869	10969869	10969869	2	10968289,10969277,	10968599,10969869,
TCONS_00087960	chr12	-	10968289	10969869	10969869	10969869	3	10968289,10968557,10968920,	10968374,10968863,10969869,
TCONS_00088066	chr12	-	12183344	12184065	12184065	12184065	1	12183344,	12184065,
TCONS_00088136	chr12	-	12720112	12720597	12720597	12720597	2	12720112,12720244,	12720188,12720597,
TCONS_00088139	chr12	-	12728542	12730643	12730643	12730643	2	12728542,12730274,	12729165,12730643,
TCONS_00088146	chr12	-	12772103	12772421	12772421	12772421	1	12772103,	12772421,
TCONS_00088158	chr12	-	12807617	12828495	12828495	12828495	2	12807617,12828271,	12808892,12828495,
TCONS_00088169	chr12	-	12834280	12834720	12834720	12834720	1	12834280,	12834720,
TCONS_00088368	chr12	-	16538447	16539099	16539099	16539099	1	16538447,	16539099,
TCONS_00088494	chr12	-	17463151	17471733	17471733	17471733	3	17463151,17465983,17471237,	17465375,17466113,17471733,
TCONS_00088540	chr12	-	17866030	17886229	17886229	17886229	3	17866030,17883978,17885097,	17866758,17884777,17886229,
TCONS_00088599	chr12	-	18228547	18233122	18233122	18233122	3	18228547,18231757,18232751,	18228998,18231938,18233122,
TCONS_00088663	chr12	-	18741074	18748207	18748207	18748207	5	18741074,18741883,18743278,18743559,18744603,	18741683,18741944,18743475,18744519,18748207,
TCONS_00088703	chr12	-	19046151	19103164	19103164	19103164	2	19046151,19102809,	19046171,19103164,
TCONS_00088709	chr12	-	19054847	19063354	19063354	19063354	3	19054847,19056519,19060838,	19055545,19056575,19063354,
TCONS_00088729	chr12	-	19187916	19206441	19206441	19206441	5	19187916,19192439,19202528,19202856,19204244,	19188153,19192587,19202655,19202917,19206441,
TCONS_00088732	chr12	-	19192150	19226520	19226520	19226520	4	19192150,19202528,19202856,19223914,	19192587,19202655,19202917,19226520,
TCONS_00088765	chr12	-	19304655	19341215	19341215	19341215	4	19304655,19307068,19336684,19340372,	19306865,19307129,19336790,19341215,
TCONS_00088785	chr12	-	19531417	19559942	19559942	19559942	3	19531417,19533602,19559849,	19532698,19533708,19559942,
TCONS_00088800	chr12	-	19741009	19743066	19743066	19743066	3	19741009,19741333,19742724,	19741132,19741394,19743066,
TCONS_00088830	chr12	-	19979500	20008855	20008855	20008855	3	19979500,19979823,20008609,	19979621,19979884,20008855,
TCONS_00088832	chr12	-	20010371	20284624	20284624	20284624	3	20010371,20282749,20283785,	20010462,20282795,20284624,
TCONS_00088786	chr12	-	19533983	19591147	19591147	19591147	2	19533983,19591128,	19534328,19591147,
TCONS_00088787	chr12	-	19540148	19540939	19540939	19540939	2	19540148,19540823,	19540621,19540939,
TCONS_00088789	chr12	-	19553853	19557301	19557301	19557301	2	19553853,19557092,	19554057,19557301,
TCONS_00088811	chr12	-	19841283	19841897	19841897	19841897	2	19841283,19841739,	19841714,19841897,
TCONS_00088829	chr12	-	19974115	19975069	19975069	19975069	2	19974115,19974427,	19974186,19975069,
TCONS_00088844	chr12	-	20119154	20355990	20355990	20355990	2	20119154,20355961,	20120133,20355990,
TCONS_00088846	chr12	-	20125495	20126116	20126116	20126116	2	20125495,20126000,	20125798,20126116,
TCONS_00088857	chr12	-	20138986	20142434	20142434	20142434	2	20138986,20142225,	20139190,20142434,
TCONS_00088914	chr12	-	20524240	20551182	20551182	20551182	3	20524240,20524566,20551037,	20524366,20524627,20551182,
TCONS_00089066	chr12	-	21436502	21438909	21438909	21438909	2	21436502,21438584,	21436571,21438909,
TCONS_00089092	chr12	-	21548588	21584557	21584557	21584557	4	21548588,21551169,21560237,21584534,	21549206,21551260,21560419,21584557,
TCONS_00089100	chr12	-	21587268	21587737	21587737	21587737	2	21587268,21587697,	21587628,21587737,
TCONS_00089117	chr12	-	21665268	21666289	21666289	21666289	2	21665268,21666136,	21665343,21666289,
TCONS_00089119	chr12	-	21782686	21791957	21791957	21791957	3	21782686,21784468,21791325,	21783545,21786265,21791957,
TCONS_00089118	chr12	-	21782686	21791957	21791957	21791957	2	21782686,21791325,	21786265,21791957,
TCONS_00089121	chr12	-	21782686	21797668	21797668	21797668	4	21782686,21785229,21791325,21797452,	21783545,21786265,21791517,21797668,
TCONS_00089123	chr12	-	21782686	21799247	21799247	21799247	3	21782686,21785229,21798111,	21783545,21786265,21799247,
TCONS_00089197	chr12	-	22467915	22478652	22478652	22478652	3	22467915,22477638,22477898,	22472106,22477810,22478652,
TCONS_00089200	chr12	-	22473512	22478652	22478652	22478652	2	22473512,22478057,	22474347,22478652,
TCONS_00089373	chr12	-	23455329	23460393	23460393	23460393	2	23455329,23458042,	23455535,23460393,
TCONS_00089269	chr12	-	22960498	22967020	22967020	22967020	2	22960498,22966763,	22960765,22967020,
TCONS_00089268	chr12	-	22960498	22967020	22967020	22967020	2	22960498,22966834,	22960836,22967020,
TCONS_00089272	chr12	-	22973893	22979061	22979061	22979061	2	22973893,22978698,	22974078,22979061,
TCONS_00089273	chr12	-	22973893	22979067	22979067	22979067	2	22973893,22978825,	22974204,22979067,
TCONS_00089299	chr12	-	23104105	23106419	23106419	23106419	3	23104105,23105768,23106157,	23104232,23106059,23106419,
TCONS_00089502	chr12	-	24421057	24452285	24452285	24452285	2	24421057,24452132,	24421271,24452285,
TCONS_00089477	chr12	-	24187847	24198114	24198114	24198114	5	24187847,24188191,24189545,24191246,24197892,	24188035,24188235,24189635,24191962,24198114,
TCONS_00089495	chr12	-	24381502	24390873	24390873	24390873	2	24381502,24389682,	24382744,24390873,
TCONS_00089494	chr12	-	24381502	24390873	24390873	24390873	2	24381502,24389615,	24388859,24390873,
TCONS_00089507	chr12	-	24460918	24461967	24461967	24461967	2	24460918,24461846,	24461389,24461967,
TCONS_00089520	chr12	-	24508994	24513743	24513743	24513743	3	24508994,24510283,24513595,	24509288,24510681,24513743,
TCONS_00089526	chr12	-	24551289	24559547	24559547	24559547	2	24551289,24558356,	24551420,24559547,
TCONS_00089524	chr12	-	24551289	24559547	24559547	24559547	2	24551289,24558546,	24551610,24559547,
TCONS_00089523	chr12	-	24551289	24559547	24559547	24559547	2	24551289,24558289,	24557534,24559547,
TCONS_00089532	chr12	-	24564438	24566482	24566482	24566482	2	24564438,24565619,	24565228,24566482,
TCONS_00089535	chr12	-	24587955	24588300	24588300	24588300	1	24587955,	24588300,
TCONS_00089540	chr12	-	24637551	24640831	24640831	24640831	3	24637551,24639199,24640512,	24638401,24639325,24640831,
TCONS_00089541	chr12	-	24648846	24649816	24649816	24649816	2	24648846,24649361,	24649189,24649816,
TCONS_00089591	chr12	-	24986786	25025956	25025956	25025956	4	24986786,24991239,25025118,25025377,	24987768,24991345,25025179,25025956,
TCONS_00089691	chr12	-	25386904	25387245	25387245	25387245	2	25386904,25387196,	25387071,25387245,
TCONS_00089699	chr12	-	25404506	25405097	25405097	25405097	2	25404506,25404754,	25404616,25405097,
TCONS_00089697	chr12	-	25404506	25405097	25405097	25405097	3	25404506,25404644,25404943,	25404618,25404693,25405097,
TCONS_00089704	chr12	-	25434514	25440844	25440844	25440844	2	25434514,25440738,	25434629,25440844,
TCONS_00089845	chr12	-	27709282	27721536	27721536	27721536	2	27709282,27721457,	27709417,27721536,
TCONS_00089844	chr12	-	27709282	27721536	27721536	27721536	2	27709282,27721457,	27709419,27721536,
TCONS_00089935	chr12	-	28588048	28588711	28588711	28588711	2	28588048,28588393,	28588187,28588711,
TCONS_00090427	chr12	-	35337452	35337676	35337676	35337676	1	35337452,	35337676,
TCONS_00090464	chr12	-	35585522	35586017	35586017	35586017	2	35585522,35585991,	35585857,35586017,
TCONS_00090796	chr12	-	44303749	44312914	44312914	44312914	2	44303749,44312704,	44304363,44312914,
TCONS_00090876	chr12	-	45772490	45777507	45777507	45777507	2	45772490,45777429,	45772769,45777507,
TCONS_00091024	chr12	-	48627015	48645588	48645588	48645588	3	48627015,48643532,48645093,	48627433,48643632,48645588,
TCONS_00091030	chr12	-	48631792	48645588	48645588	48645588	3	48631792,48643532,48645093,	48633336,48643632,48645588,
TCONS_00091039	chr12	-	48913867	48914332	48914332	48914332	1	48913867,	48914332,
TCONS_00091042	chr12	-	48943346	48949347	48949347	48949347	2	48943346,48949152,	48943378,48949347,
TCONS_00091064	chr12	-	49441267	49441764	49441764	49441764	2	49441267,49441664,	49441459,49441764,
TCONS_00091156	chr12	-	50941551	50941962	50941962	50941962	1	50941551,	50941962,
TCONS_00091275	chr12	-	52940111	52941755	52941755	52941755	1	52940111,	52941755,
TCONS_00091277	chr12	-	52944594	52959488	52959488	52959488	3	52944594,52958599,52958968,	52946148,52958787,52959488,
TCONS_00091290	chr12	-	53179890	53180611	53180611	53180611	1	53179890,	53180611,
TCONS_00091308	chr12	-	53494371	53496379	53496379	53496379	1	53494371,	53496379,
TCONS_00091581	chr12	-	56531670	56565611	56565611	56565611	2	56531670,56565356,	56531722,56565611,
TCONS_00091590	chr12	-	56608366	56658901	56658901	56658901	3	56608366,56631917,56658195,	56608923,56632025,56658901,
TCONS_00091593	chr12	-	56643166	56647649	56647649	56647649	3	56643166,56643666,56645403,	56643275,56643825,56647649,
TCONS_00091630	chr12	-	57192479	57211299	57211299	57211299	2	57192479,57211184,	57193740,57211299,
TCONS_00091700	chr12	-	57717173	57717540	57717540	57717540	2	57717173,57717522,	57717390,57717540,
TCONS_00091759	chr12	-	58846210	58852244	58852244	58852244	2	58846210,58851252,	58848131,58852244,
TCONS_00091785	chr12	-	59589521	59596033	59596033	59596033	2	59589521,59595872,	59589596,59596033,
TCONS_00091909	chr12	-	62470538	62471257	62471257	62471257	2	62470538,62471040,	62470832,62471257,
TCONS_00091966	chr12	-	64209522	64212087	64212087	64212087	2	64209522,64211959,	64209892,64212087,
TCONS_00092168	chr12	-	69662176	69664562	69664562	69664562	2	69662176,69664273,	69663050,69664562,
TCONS_00092186	chr12	-	70215991	70217532	70217532	70217532	2	70215991,70217382,	70216938,70217532,
TCONS_00092190	chr12	-	70223968	70224808	70224808	70224808	1	70223968,	70224808,
TCONS_00092233	chr12	-	70610351	70611173	70611173	70611173	2	70610351,70610588,	70610543,70611173,
TCONS_00092398	chr12	-	71591300	71594526	71594526	71594526	3	71591300,71592379,71593566,	71591321,71592472,71594526,
TCONS_00092469	chr12	-	72362850	72385813	72385813	72385813	2	72362850,72385796,	72363541,72385813,
TCONS_00092472	chr12	-	72367115	72370570	72370570	72370570	2	72367115,72370479,	72370126,72370570,
TCONS_00092489	chr12	-	72462889	72463451	72463451	72463451	2	72462889,72463223,	72463060,72463451,
TCONS_00092510	chr12	-	72696536	72697258	72697258	72697258	2	72696536,72697116,	72696692,72697258,
TCONS_00092533	chr12	-	73153906	73159154	73159154	73159154	3	73153906,73154859,73158719,	73154066,73155008,73159154,
TCONS_00092571	chr12	-	73525649	73529326	73529326	73529326	2	73525649,73528236,	73525819,73529326,
TCONS_00092597	chr12	-	73706766	73713017	73713017	73713017	3	73706766,73709904,73712702,	73707906,73709981,73713017,
TCONS_00092678	chr12	-	74174968	74188459	74188459	74188459	5	74174968,74181384,74184761,74187270,74188195,	74175440,74181576,74184966,74187365,74188459,
TCONS_00092723	chr12	-	74629091	74629477	74629477	74629477	3	74629091,74629286,74629432,	74629248,74629347,74629477,
TCONS_00092749	chr12	-	74880278	74880484	74880484	74880484	1	74880278,	74880484,
TCONS_00092824	chr12	-	76802948	76811937	76811937	76811937	2	76802948,76811008,	76803439,76811937,
TCONS_00092943	chr12	-	77832548	77832781	77832781	77832781	2	77832548,77832598,	77832577,77832781,
TCONS_00092988	chr12	-	78067092	78067429	78067429	78067429	1	78067092,	78067429,
TCONS_00092994	chr12	-	78138617	78138818	78138818	78138818	1	78138617,	78138818,
TCONS_00093021	chr12	-	78653944	78670892	78670892	78670892	2	78653944,78670484,	78654782,78670892,
TCONS_00093155	chr12	-	80936084	80944030	80944030	80944030	2	80936084,80943748,	80936482,80944030,
TCONS_00093180	chr12	-	81111538	81117310	81117310	81117310	2	81111538,81114862,	81111669,81117310,
TCONS_00093223	chr12	-	81542280	81542534	81542534	81542534	1	81542280,	81542534,
TCONS_00093285	chr12	-	81880987	81881450	81881450	81881450	1	81880987,	81881450,
TCONS_00093428	chr12	-	83261993	83267072	83267072	83267072	2	83261993,83266638,	83263586,83267072,
TCONS_00093446	chr12	-	83592504	83597683	83597683	83597683	2	83592504,83597656,	83593880,83597683,
TCONS_00093615	chr12	-	85571365	85576782	85576782	85576782	1	85571365,	85576782,
TCONS_00093704	chr12	-	85970532	85975823	85975823	85975823	2	85970532,85975758,	85970670,85975823,
TCONS_00093802	chr12	-	86528454	86529168	86529168	86529168	1	86528454,	86529168,
TCONS_00093839	chr12	-	86826126	86828874	86828874	86828874	1	86826126,	86828874,
TCONS_00093845	chr12	-	86865434	86866443	86866443	86866443	2	86865434,86866130,	86865794,86866443,
TCONS_00093908	chr12	-	87892777	87893335	87893335	87893335	2	87892777,87893309,	87893169,87893335,
TCONS_00093951	chr12	-	88162158	88165242	88165242	88165242	2	88162158,88164782,	88163372,88165242,
TCONS_00093952	chr12	-	88162158	88169295	88169295	88169295	5	88162158,88163008,88166908,88167117,88167722,	88162631,88163178,88166993,88167259,88169295,
TCONS_00093954	chr12	-	88165524	88169295	88169295	88169295	5	88165524,88166373,88166908,88167117,88167722,	88165791,88166444,88166993,88167259,88169295,
TCONS_00093955	chr12	-	88170694	88173342	88173342	88173342	2	88170694,88171428,	88171131,88173342,
TCONS_00093967	chr12	-	88236587	88237422	88237422	88237422	1	88236587,	88237422,
TCONS_00093971	chr12	-	88242864	88243426	88243426	88243426	1	88242864,	88243426,
TCONS_00094053	chr12	-	88759743	88760503	88760503	88760503	1	88759743,	88760503,
TCONS_00094054	chr12	-	88761294	88761943	88761943	88761943	1	88761294,	88761943,
TCONS_00094351	chr12	-	96578702	96579261	96579261	96579261	2	96578702,96579006,	96578794,96579261,
TCONS_00094407	chr12	-	97748944	97750005	97750005	97750005	2	97748944,97749602,	97748966,97750005,
TCONS_00094463	chr12	-	99436057	99438248	99438248	99438248	2	99436057,99437700,	99436171,99438248,
TCONS_00094528	chr12	-	100371844	100421200	100421200	100421200	2	100371844,100421002,	100371914,100421200,
TCONS_00094557	chr12	-	100742993	100744678	100744678	100744678	2	100742993,100744601,	100743246,100744678,
TCONS_00094558	chr12	-	100750764	100751113	100751113	100751113	2	100750764,100751045,	100750917,100751113,
TCONS_00094559	chr12	-	100753442	100753677	100753677	100753677	2	100753442,100753651,	100753621,100753677,
TCONS_00094608	chr12	-	101412915	101419167	101419167	101419167	4	101412915,101416300,101418715,101419026,	101413274,101416548,101418885,101419167,
TCONS_00094609	chr12	-	101416115	101419167	101419167	101419167	4	101416115,101417548,101418715,101419026,	101416548,101417728,101418885,101419167,
TCONS_00094634	chr12	-	101982631	101983193	101983193	101983193	1	101982631,	101983193,
TCONS_00094793	chr12	-	103957609	103958794	103958794	103958794	2	103957609,103958683,	103958657,103958794,
TCONS_00094795	chr12	-	103967758	103968716	103968716	103968716	1	103967758,	103968716,
TCONS_00094796	chr12	-	103967758	103974154	103974154	103974154	5	103967758,103968200,103970920,103972059,103973756,	103968114,103968279,103971105,103972180,103974154,
TCONS_00094951	chr12	-	105615661	105622085	105622085	105622085	2	105615661,105620885,	105615882,105622085,
TCONS_00095028	chr12	-	106315579	106335228	106335228	106335228	2	106315579,106332866,	106315835,106335228,
TCONS_00095029	chr12	-	106315579	106354892	106354892	106354892	2	106315579,106353127,	106315835,106354892,
TCONS_00095030	chr12	-	106315579	106363780	106363780	106363780	3	106315579,106353127,106363505,	106315835,106354220,106363780,
TCONS_00095033	chr12	-	106370930	106372244	106372244	106372244	2	106370930,106372144,	106371788,106372244,
TCONS_00095102	chr12	-	107100863	107101126	107101126	107101126	1	107100863,	107101126,
TCONS_00095129	chr12	-	107330176	107342402	107342402	107342402	2	107330176,107342359,	107330383,107342402,
TCONS_00095139	chr12	-	107377940	107388414	107388414	107388414	2	107377940,107388092,	107379511,107388414,
TCONS_00095380	chr12	-	110739756	110762453	110762453	110762453	6	110739756,110745045,110753043,110754821,110761217,110761506,	110742397,110745149,110753137,110754950,110761374,110762453,
TCONS_00095509	chr12	-	111132569	111137538	111137538	111137538	2	111132569,111137522,	111132782,111137538,
TCONS_00095510	chr12	-	111132569	111222224	111222224	111222224	2	111132569,111222206,	111132778,111222224,
TCONS_00095516	chr12	-	111187043	111188760	111188760	111188760	1	111187043,	111188760,
TCONS_00095517	chr12	-	111188898	111191488	111191488	111191488	2	111188898,111191299,	111190475,111191488,
TCONS_00095522	chr12	-	111347620	111347939	111347939	111347939	2	111347620,111347823,	111347718,111347939,
TCONS_00095558	chr12	-	111554132	111588983	111588983	111588983	2	111554132,111588966,	111554629,111588983,
TCONS_00095569	chr12	-	111621252	111631971	111631971	111631971	2	111621252,111631405,	111622147,111631971,
TCONS_00095571	chr12	-	111621252	111658461	111658461	111658461	2	111621252,111658060,	111622151,111658461,
TCONS_00095584	chr12	-	111827501	111831545	111831545	111831545	1	111827501,	111831545,
TCONS_00095869	chr12	-	113773101	113777848	113777848	113777848	3	113773101,113774645,113777387,	113773831,113774859,113777848,
TCONS_00096032	chr12	-	114573527	114574472	114574472	114574472	2	114573527,114574082,	114573594,114574472,
TCONS_00096099	chr12	-	114948247	114951204	114951204	114951204	2	114948247,114951065,	114948570,114951204,
TCONS_00096218	chr12	-	116582464	116588220	116588220	116588220	3	116582464,116583131,116587756,	116583052,116583198,116588220,
TCONS_00096352	chr12	-	119001576	119001874	119001874	119001874	1	119001576,	119001874,
TCONS_00096643	chr13	+	3298666	3363271	3363271	3363271	2	3298666,3362017,	3298734,3363271,
TCONS_00096803	chr13	+	4373301	4405745	4405745	4405745	2	4373301,4405635,	4373462,4405745,
TCONS_00096877	chr13	+	5388696	5388969	5388969	5388969	2	5388696,5388761,	5388723,5388969,
TCONS_00096995	chr13	+	6739075	6739715	6739715	6739715	2	6739075,6739571,	6739390,6739715,
TCONS_00096999	chr13	+	6777277	6778592	6778592	6778592	2	6777277,6777917,	6777705,6778592,
TCONS_00097007	chr13	+	6888703	6889410	6889410	6889410	2	6888703,6888875,	6888833,6889410,
TCONS_00097030	chr13	+	7080496	7082708	7082708	7082708	2	7080496,7082572,	7080767,7082708,
TCONS_00097068	chr13	+	7713557	7714130	7714130	7714130	2	7713557,7713968,	7713933,7714130,
TCONS_00097459	chr13	+	13413309	13414487	13414487	13414487	2	13413309,13414256,	13413381,13414487,
TCONS_00097501	chr13	+	13952872	13953634	13953634	13953634	3	13952872,13953195,13953605,	13952997,13953257,13953634,
TCONS_00097505	chr13	+	13983206	13984533	13984533	13984533	2	13983206,13984282,	13984206,13984533,
TCONS_00097567	chr13	+	14306075	14307818	14307818	14307818	2	14306075,14306546,	14306122,14307818,
TCONS_00097628	chr13	+	15042535	15051474	15051474	15051474	2	15042535,15051457,	15043409,15051474,
TCONS_00097643	chr13	+	15210661	15211716	15211716	15211716	3	15210661,15211109,15211389,	15210755,15211341,15211716,
TCONS_00097645	chr13	+	15210662	15211716	15211716	15211716	3	15210662,15210923,15211603,	15210720,15211566,15211716,
TCONS_00097719	chr13	+	16359082	16359745	16359745	16359745	2	16359082,16359541,	16359190,16359745,
TCONS_00097724	chr13	+	16400449	16460673	16460673	16460673	3	16400449,16432620,16459849,	16400498,16432732,16460673,
TCONS_00097736	chr13	+	16483169	16483881	16483881	16483881	2	16483169,16483871,	16483659,16483881,
TCONS_00097744	chr13	+	16591544	16592616	16592616	16592616	2	16591544,16592331,	16591907,16592616,
TCONS_00097800	chr13	+	18059227	18061764	18061764	18061764	3	18059227,18059567,18060603,	18059427,18059667,18061764,
TCONS_00097812	chr13	+	18089459	18094275	18094275	18094275	2	18089459,18094173,	18090185,18094275,
TCONS_00097914	chr13	+	18706827	18708440	18708440	18708440	2	18706827,18708190,	18707064,18708440,
TCONS_00098073	chr13	+	21247953	21266240	21266240	21266240	2	21247953,21266223,	21248138,21266240,
TCONS_00098132	chr13	+	21473250	21474011	21474011	21474011	2	21473250,21473367,	21473334,21474011,
TCONS_00098246	chr13	+	21854385	21858680	21858680	21858680	2	21854385,21856690,	21856637,21858680,
TCONS_00098280	chr13	+	21958446	21965353	21965353	21965353	2	21958446,21965213,	21958666,21965353,
TCONS_00098283	chr13	+	21971665	21979119	21979119	21979119	3	21971665,21976552,21977485,	21971750,21976804,21979119,
TCONS_00098413	chr13	+	22859634	22863527	22863527	22863527	2	22859634,22863343,	22859698,22863527,
TCONS_00098688	chr13	+	24856191	24865082	24865082	24865082	2	24856191,24863772,	24863706,24865082,
TCONS_00098946	chr13	+	28387628	28422016	28422016	28422016	3	28387628,28388120,28421779,	28387802,28388253,28422016,
TCONS_00099137	chr13	+	31596027	31599388	31599388	31599388	2	31596027,31599314,	31596263,31599388,
TCONS_00099159	chr13	+	31678377	31679166	31679166	31679166	2	31678377,31678650,	31678602,31679166,
TCONS_00099190	chr13	+	31762981	31774128	31774128	31774128	3	31762981,31769290,31773031,	31765098,31769418,31774128,
TCONS_00099191	chr13	+	31763850	31774128	31774128	31774128	3	31763850,31769290,31773031,	31765098,31769653,31774128,
TCONS_00099192	chr13	+	31766457	31766849	31766849	31766849	1	31766457,	31766849,
TCONS_00099193	chr13	+	31774263	31774748	31774748	31774748	1	31774263,	31774748,
TCONS_00099208	chr13	+	31895682	31896267	31896267	31896267	1	31895682,	31896267,
TCONS_00099254	chr13	+	32990872	32991569	32991569	32991569	1	32990872,	32991569,
TCONS_00099303	chr13	+	33465607	33466326	33466326	33466326	2	33465607,33465913,	33465701,33466326,
TCONS_00099364	chr13	+	33998358	33998670	33998670	33998670	1	33998358,	33998670,
TCONS_00099421	chr13	+	34176336	34180898	34180898	34180898	2	34176336,34180789,	34176523,34180898,
TCONS_00099422	chr13	+	34179271	34180898	34180898	34180898	2	34179271,34180789,	34180518,34180898,
TCONS_00099427	chr13	+	34205251	34209059	34209059	34209059	1	34205251,	34209059,
TCONS_00099572	chr13	+	35144143	35175244	35175244	35175244	6	35144143,35144320,35157476,35159270,35171100,35174969,	35144173,35144672,35157708,35159490,35171258,35175244,
TCONS_00099599	chr13	+	35655527	35658351	35658351	35658351	3	35655527,35657182,35658134,	35655751,35657335,35658351,
TCONS_00099601	chr13	+	35656286	35658351	35658351	35658351	2	35656286,35658134,	35657335,35658351,
TCONS_00099706	chr13	+	37513850	37522050	37522050	37522050	2	37513850,37521888,	37514024,37522050,
TCONS_00099708	chr13	+	37528412	37531780	37531780	37531780	2	37528412,37531495,	37528504,37531780,
TCONS_00099709	chr13	+	37528617	37531780	37531780	37531780	2	37528617,37531495,	37528696,37531780,
TCONS_00099710	chr13	+	37529581	37531909	37531909	37531909	3	37529581,37531495,37531890,	37530045,37531708,37531909,
TCONS_00099714	chr13	+	37574430	37574698	37574698	37574698	1	37574430,	37574698,
TCONS_00099723	chr13	+	37642446	37691342	37691342	37691342	2	37642446,37690885,	37642480,37691342,
TCONS_00099843	chr13	+	38766581	38772036	38772036	38772036	2	38766581,38770988,	38766888,38772036,
TCONS_00099850	chr13	+	38781763	38784496	38784496	38784496	2	38781763,38783874,	38782667,38784496,
TCONS_00099878	chr13	+	38838481	38841080	38841080	38841080	2	38838481,38840758,	38838493,38841080,
TCONS_00099886	chr13	+	38911084	38917580	38917580	38917580	3	38911084,38916122,38917451,	38912595,38916311,38917580,
TCONS_00099891	chr13	+	39007986	39008387	39008387	39008387	2	39007986,39008066,	39008010,39008387,
TCONS_00100013	chr13	+	40945046	40951477	40951477	40951477	2	40945046,40950356,	40946094,40951477,
TCONS_00100110	chr13	+	42144834	42147014	42147014	42147014	1	42144834,	42147014,
TCONS_00100113	chr13	+	42287196	42291423	42291423	42291423	2	42287196,42290793,	42287225,42291423,
TCONS_00100214	chr13	+	43682408	43683015	43683015	43683015	2	43682408,43682992,	43682715,43683015,
TCONS_00100223	chr13	+	43783844	43802160	43802160	43802160	3	43783844,43786646,43801698,	43784178,43786768,43802160,
TCONS_00100264	chr13	+	44302745	44305493	44305493	44305493	2	44302745,44305167,	44302809,44305493,
TCONS_00100283	chr13	+	44538903	44540593	44540593	44540593	2	44538903,44540145,	44538985,44540593,
TCONS_00100287	chr13	+	44579471	44596745	44596745	44596745	2	44579471,44596345,	44579524,44596745,
TCONS_00100293	chr13	+	44645454	44655356	44655356	44655356	2	44645454,44654321,	44645489,44655356,
TCONS_00100304	chr13	+	44704106	44716442	44716442	44716442	2	44704106,44716278,	44704782,44716442,
TCONS_00100310	chr13	+	44719529	44720626	44720626	44720626	2	44719529,44720229,	44719770,44720626,
TCONS_00100313	chr13	+	44739579	44804589	44804589	44804589	3	44739579,44746980,44804394,	44739682,44747017,44804589,
TCONS_00100321	chr13	+	44767492	44804589	44804589	44804589	2	44767492,44804248,	44767513,44804589,
TCONS_00100319	chr13	+	44763466	44775942	44775942	44775942	2	44763466,44775265,	44764558,44775942,
TCONS_00100457	chr13	+	46831465	46832422	46832422	46832422	1	46831465,	46832422,
TCONS_00100541	chr13	+	47942958	47953367	47953367	47953367	2	47942958,47950904,	47943208,47953367,
TCONS_00100644	chr13	+	48648028	48648242	48648242	48648242	1	48648028,	48648242,
TCONS_00100712	chr13	+	49279427	49279902	49279902	49279902	1	49279427,	49279902,
TCONS_00100750	chr13	+	49494646	49495638	49495638	49495638	2	49494646,49495441,	49494667,49495638,
TCONS_00100780	chr13	+	49858774	49900181	49900181	49900181	2	49858774,49900111,	49858932,49900181,
TCONS_00100795	chr13	+	50000272	50000939	50000939	50000939	1	50000272,	50000939,
TCONS_00100932	chr13	+	51145584	51148818	51148818	51148818	2	51145584,51148120,	51146528,51148818,
TCONS_00100961	chr13	+	51261853	51262136	51262136	51262136	1	51261853,	51262136,
TCONS_00101002	chr13	+	51709809	51717362	51717362	51717362	3	51709809,51716820,51717052,	51709959,51717032,51717362,
TCONS_00101006	chr13	+	51729381	51734278	51734278	51734278	2	51729381,51734140,	51729543,51734278,
TCONS_00101061	chr13	+	52192094	52214284	52214284	52214284	4	52192094,52193910,52194662,52213535,	52192209,52194214,52194748,52214284,
TCONS_00101070	chr13	+	52290073	52320838	52320838	52320838	2	52290073,52320623,	52290178,52320838,
TCONS_00101095	chr13	+	52649725	52668634	52668634	52668634	5	52649725,52651296,52655548,52656417,52668493,	52651089,52651347,52655649,52656588,52668634,
TCONS_00101153	chr13	+	53488948	53499327	53499327	53499327	4	53488948,53489659,53490653,53493267,	53489099,53489753,53490764,53499327,
TCONS_00101155	chr13	+	53488973	53499327	53499327	53499327	5	53488973,53489659,53490653,53491086,53493267,	53489099,53489753,53490764,53491154,53499327,
TCONS_00101158	chr13	+	53488993	53499327	53499327	53499327	4	53488993,53489624,53490653,53493267,	53489099,53489753,53490764,53499327,
TCONS_00101170	chr13	+	53543843	53544805	53544805	53544805	1	53543843,	53544805,
TCONS_00101236	chr13	+	54400352	54400699	54400699	54400699	1	54400352,	54400699,
TCONS_00101241	chr13	+	54532587	54538007	54538007	54538007	2	54532587,54537781,	54532604,54538007,
TCONS_00101447	chr13	+	55274893	55283181	55283181	55283181	2	55274893,55283001,	55274921,55283181,
TCONS_00101451	chr13	+	55285631	55292879	55292879	55292879	3	55285631,55286030,55286781,	55285975,55286743,55292879,
TCONS_00101655	chr13	+	56286094	56286483	56286483	56286483	1	56286094,	56286483,
TCONS_00101775	chr13	+	57220774	57221940	57221940	57221940	2	57220774,57221354,	57221008,57221940,
TCONS_00101783	chr13	+	57343725	57357285	57357285	57357285	3	57343725,57346503,57356866,	57344373,57346629,57357285,
TCONS_00101914	chr13	+	58770003	58770362	58770362	58770362	1	58770003,	58770362,
TCONS_00101919	chr13	+	58881974	58898312	58898312	58898312	2	58881974,58895410,	58882001,58898312,
TCONS_00101998	chr13	+	59781053	59782242	59782242	59782242	2	59781053,59782157,	59782094,59782242,
TCONS_00102004	chr13	+	59810874	59812187	59812187	59812187	2	59810874,59811838,	59811691,59812187,
TCONS_00102014	chr13	+	59833363	59833680	59833680	59833680	1	59833363,	59833680,
TCONS_00102015	chr13	+	59834051	59834432	59834432	59834432	1	59834051,	59834432,
TCONS_00102018	chr13	+	59839150	59841292	59841292	59841292	2	59839150,59839877,	59839680,59841292,
TCONS_00102040	chr13	+	59930625	59933073	59933073	59933073	3	59930625,59931628,59931869,	59930762,59931758,59933073,
TCONS_00102057	chr13	+	60002397	60008279	60008279	60008279	3	60002397,60003809,60008254,	60002708,60003979,60008279,
TCONS_00102079	chr13	+	60261116	60261799	60261799	60261799	2	60261116,60261518,	60261200,60261799,
TCONS_00102092	chr13	+	60350069	60350355	60350355	60350355	1	60350069,	60350355,
TCONS_00102190	chr13	+	61718690	61737242	61737242	61737242	4	61718690,61730416,61732717,61735244,	61718826,61730543,61732908,61737242,
TCONS_00102209	chr13	+	61786506	61789327	61789327	61789327	2	61786506,61788482,	61786522,61789327,
TCONS_00102241	chr13	+	61940464	61944323	61944323	61944323	2	61940464,61942660,	61941460,61944323,
TCONS_00102320	chr13	+	62320875	62342839	62342839	62342839	2	62320875,62340507,	62321858,62342839,
TCONS_00102339	chr13	+	62388814	62417402	62417402	62417402	2	62388814,62415156,	62389059,62417402,
TCONS_00102261	chr13	+	62100997	62101532	62101532	62101532	1	62100997,	62101532,
TCONS_00102310	chr13	+	62277860	62294339	62294339	62294339	2	62277860,62294327,	62280116,62294339,
TCONS_00102315	chr13	+	62295310	62300502	62300502	62300502	2	62295310,62300393,	62296223,62300502,
TCONS_00102316	chr13	+	62298904	62301390	62301390	62301390	2	62298904,62300969,	62299009,62301390,
TCONS_00102410	chr13	+	62652138	62669354	62669354	62669354	2	62652138,62659846,	62654342,62669354,
TCONS_00102411	chr13	+	62653272	62669354	62669354	62669354	2	62653272,62658834,	62653713,62669354,
TCONS_00102458	chr13	+	62836035	62862074	62862074	62862074	3	62836035,62847961,62861941,	62840724,62848196,62862074,
TCONS_00102396	chr13	+	62602354	62610685	62610685	62610685	2	62602354,62610244,	62603524,62610685,
TCONS_00102568	chr13	+	64029331	64070045	64070045	64070045	6	64029331,64031996,64033369,64040528,64054798,64069860,	64030826,64032933,64033448,64040681,64054848,64070045,
TCONS_00102574	chr13	+	64060567	64070045	64070045	64070045	2	64060567,64069860,	64061169,64070045,
TCONS_00102573	chr13	+	64060567	64070045	64070045	64070045	2	64060567,64069860,	64062146,64070045,
TCONS_00102649	chr13	+	64804460	64822129	64822129	64822129	7	64804460,64805511,64806231,64806709,64807623,64818570,64821502,	64805020,64805700,64806298,64806929,64807698,64818748,64822129,
TCONS_00102657	chr13	+	65029188	65030707	65030707	65030707	2	65029188,65030419,	65030317,65030707,
TCONS_00102712	chr13	+	65444836	65449893	65449893	65449893	2	65444836,65449791,	65445147,65449893,
TCONS_00102715	chr13	+	65457784	65465285	65465285	65465285	2	65457784,65464235,	65458037,65465285,
TCONS_00102723	chr13	+	65592639	65599683	65599683	65599683	4	65592639,65597537,65598564,65599187,	65592896,65597726,65598991,65599683,
TCONS_00102724	chr13	+	65596802	65597978	65597978	65597978	2	65596802,65597537,	65597234,65597978,
TCONS_00102725	chr13	+	65604884	65611103	65611103	65611103	3	65604884,65606254,65608748,	65604980,65606441,65611103,
TCONS_00102761	chr13	+	65740718	65748433	65748433	65748433	3	65740718,65747145,65747472,	65740826,65747272,65748433,
TCONS_00102763	chr13	+	65740718	65761524	65761524	65761524	4	65740718,65747145,65747472,65760971,	65740826,65747272,65747533,65761524,
TCONS_00102762	chr13	+	65740718	65761524	65761524	65761524	2	65740718,65760971,	65740826,65761524,
TCONS_00102771	chr13	+	65793212	65805619	65805619	65805619	4	65793212,65793810,65800012,65805022,	65793610,65793937,65800426,65805619,
TCONS_00102772	chr13	+	65793760	65799416	65799416	65799416	2	65793760,65797258,	65793937,65799416,
TCONS_00102754	chr13	+	65697187	65812531	65812531	65812531	2	65697187,65811594,	65697229,65812531,
TCONS_00102753	chr13	+	65668548	65675021	65675021	65675021	2	65668548,65674785,	65668628,65675021,
TCONS_00102755	chr13	+	65710872	65721227	65721227	65721227	4	65710872,65716821,65717225,65721052,	65711442,65717024,65717311,65721227,
TCONS_00102756	chr13	+	65712885	65721227	65721227	65721227	4	65712885,65716821,65717225,65721052,	65712931,65717024,65717311,65721227,
TCONS_00102757	chr13	+	65714921	65721227	65721227	65721227	5	65714921,65716821,65717225,65718792,65721052,	65715406,65717024,65717311,65719008,65721227,
TCONS_00102773	chr13	+	65800559	65809824	65809824	65809824	2	65800559,65805860,	65800797,65809824,
TCONS_00102787	chr13	+	65998090	66006031	66006031	66006031	3	65998090,66005369,66005695,	65998213,66005496,66006031,
TCONS_00102801	chr13	+	66051463	66054719	66054719	66054719	2	66051463,66054401,	66051625,66054719,
TCONS_00102810	chr13	+	66121517	66133653	66133653	66133653	3	66121517,66122436,66132424,	66122240,66127349,66133653,
TCONS_00102818	chr13	+	66207502	66221241	66221241	66221241	4	66207502,66213730,66220572,66220899,	66208656,66214496,66220699,66221241,
TCONS_00102817	chr13	+	66196270	66209668	66209668	66209668	3	66196270,66200421,66209476,	66196527,66200583,66209668,
TCONS_00102828	chr13	+	66314126	66321638	66321638	66321638	3	66314126,66316236,66321335,	66315849,66316282,66321638,
TCONS_00102837	chr13	+	66370884	66392322	66392322	66392322	2	66370884,66392211,	66371049,66392322,
TCONS_00102839	chr13	+	66375094	66450255	66450255	66450255	6	66375094,66435167,66441765,66443485,66443742,66450094,	66376982,66440506,66441878,66443546,66443869,66450255,
TCONS_00102842	chr13	+	66377626	66392322	66392322	66392322	4	66377626,66384607,66384868,66392211,	66377871,66384668,66384995,66392322,
TCONS_00102846	chr13	+	66383713	66392322	66392322	66392322	3	66383713,66384868,66392211,	66384668,66384995,66392322,
TCONS_00102847	chr13	+	66389376	66392322	66392322	66392322	2	66389376,66392211,	66390937,66392322,
TCONS_00102848	chr13	+	66389376	66450255	66450255	66450255	2	66389376,66450094,	66390937,66450255,
TCONS_00102850	chr13	+	66395037	66403814	66403814	66403814	2	66395037,66401785,	66401482,66403814,
TCONS_00102851	chr13	+	66395037	66450255	66450255	66450255	4	66395037,66443485,66443742,66450094,	66400810,66443546,66443869,66450255,
TCONS_00102906	chr13	+	66719893	66739893	66739893	66739893	3	66719893,66735422,66735750,	66720742,66735549,66739893,
TCONS_00102907	chr13	+	66719893	66744996	66744996	66744996	4	66719893,66735422,66742644,66744561,	66720044,66735985,66742705,66744996,
TCONS_00102928	chr13	+	66839466	66846267	66846267	66846267	5	66839466,66841711,66842115,66843701,66845686,	66840270,66841914,66842201,66843917,66846267,
TCONS_00102832	chr13	+	66340624	66344609	66344609	66344609	2	66340624,66343468,	66341153,66344609,
TCONS_00102852	chr13	+	66412999	66418550	66418550	66418550	3	66412999,66416793,66417119,	66413313,66416918,66418550,
TCONS_00102867	chr13	+	66542166	66552297	66552297	66552297	2	66542166,66552172,	66542369,66552297,
TCONS_00102869	chr13	+	66561767	66569390	66569390	66569390	3	66561767,66563112,66568634,	66562911,66563315,66569390,
TCONS_00102878	chr13	+	66588785	66600764	66600764	66600764	3	66588785,66598411,66599004,	66589249,66598554,66600764,
TCONS_00102879	chr13	+	66588785	66601564	66601564	66601564	4	66588785,66598411,66599004,66600909,	66589249,66598554,66599685,66601564,
TCONS_00102896	chr13	+	66620576	66644497	66644497	66644497	5	66620576,66626921,66627246,66641071,66644263,	66620697,66627048,66627307,66641214,66644497,
TCONS_00102900	chr13	+	66664841	66678138	66678138	66678138	4	66664841,66673854,66674180,66677401,	66664955,66673981,66674241,66678138,
TCONS_00102902	chr13	+	66664841	66697842	66697842	66697842	3	66664841,66673854,66697510,	66664955,66673981,66697842,
TCONS_00102901	chr13	+	66664841	66697842	66697842	66697842	5	66664841,66673854,66674180,66697183,66697510,	66664955,66673981,66674241,66697310,66697842,
TCONS_00102930	chr13	+	66872116	66872651	66872651	66872651	2	66872116,66872319,	66872260,66872651,
TCONS_00102972	chr13	+	67112346	67115340	67115340	67115340	1	67112346,	67115340,
TCONS_00103001	chr13	+	67268617	67269761	67269761	67269761	2	67268617,67269572,	67268874,67269761,
TCONS_00103220	chr13	+	68292584	68295602	68295602	68295602	2	68292584,68295242,	68292593,68295602,
TCONS_00103224	chr13	+	68322879	68331000	68331000	68331000	2	68322879,68330838,	68322955,68331000,
TCONS_00103728	chr13	+	74644221	74693433	74693433	74693433	3	74644221,74691745,74693254,	74647115,74691858,74693433,
TCONS_00103751	chr13	+	74716718	74756321	74756321	74756321	3	74716718,74744986,74746569,	74716794,74745183,74756321,
TCONS_00103760	chr13	+	74740280	74756321	74756321	74756321	6	74740280,74745133,74746569,74747647,74750171,74754649,	74743465,74745183,74746630,74747774,74750396,74756321,
TCONS_00103995	chr13	+	78520319	78523616	78523616	78523616	3	78520319,78522960,78523321,	78520374,78523017,78523616,
TCONS_00104188	chr13	+	80840090	80845381	80845381	80845381	2	80840090,80842260,	80840574,80845381,
TCONS_00104229	chr13	+	81774701	81783312	81783312	81783312	3	81774701,81776696,81783206,	81775412,81776879,81783312,
TCONS_00104272	chr13	+	82474677	82475294	82475294	82475294	2	82474677,82475278,	82475073,82475294,
TCONS_00104439	chr13	+	84772186	84805633	84805633	84805633	2	84772186,84805233,	84774398,84805633,
TCONS_00104508	chr13	+	85605865	85633970	85633970	85633970	2	85605865,85633955,	85606811,85633970,
TCONS_00104785	chr13	+	91389663	91391092	91391092	91391092	3	91389663,91389920,91390885,	91389828,91389983,91391092,
TCONS_00104787	chr13	+	91400567	91415726	91415726	91415726	4	91400567,91401067,91401553,91413828,	91401007,91401490,91402280,91415726,
TCONS_00104922	chr13	+	93677782	93679419	93679419	93679419	2	93677782,93679145,	93677790,93679419,
TCONS_00105025	chr13	+	95073262	95076792	95076792	95076792	3	95073262,95075967,95076614,	95074872,95076099,95076792,
TCONS_00105096	chr13	+	96109843	96110814	96110814	96110814	2	96109843,96110502,	96110401,96110814,
TCONS_00105110	chr13	+	96303085	96304158	96304158	96304158	1	96303085,	96304158,
TCONS_00105270	chr13	+	98062155	98066727	98066727	98066727	2	98062155,98066210,	98062298,98066727,
TCONS_00105297	chr13	+	98268527	98285645	98285645	98285645	5	98268527,98270199,98273847,98276657,98280491,	98269382,98270340,98273967,98277071,98285645,
TCONS_00105301	chr13	+	98340856	98341282	98341282	98341282	2	98340856,98340964,	98340882,98341282,
TCONS_00105304	chr13	+	98350392	98351071	98351071	98351071	1	98350392,	98351071,
TCONS_00105305	chr13	+	98359921	98360803	98360803	98360803	1	98359921,	98360803,
TCONS_00105322	chr13	+	98410049	98412590	98412590	98412590	2	98410049,98412491,	98410241,98412590,
TCONS_00105348	chr13	+	98481778	98496957	98496957	98496957	2	98481778,98496536,	98483267,98496957,
TCONS_00105349	chr13	+	98481778	98502912	98502912	98502912	3	98481778,98496536,98502662,	98483267,98496706,98502912,
TCONS_00105367	chr13	+	98617992	98618559	98618559	98618559	1	98617992,	98618559,
TCONS_00105368	chr13	+	98617992	98623279	98623279	98623279	2	98617992,98623133,	98618212,98623279,
TCONS_00105460	chr13	+	99483022	99487742	99487742	99487742	3	99483022,99486389,99487568,	99483522,99486539,99487742,
TCONS_00105528	chr13	+	100384582	100386468	100386468	100386468	2	100384582,100386308,	100384814,100386468,
TCONS_00105833	chr13	+	104727393	104749264	104749264	104749264	2	104727393,104749229,	104727670,104749264,
TCONS_00105914	chr13	+	105398558	105398883	105398883	105398883	2	105398558,105398687,	105398655,105398883,
TCONS_00106152	chr13	+	108816821	108817362	108817362	108817362	2	108816821,108817154,	108816837,108817362,
TCONS_00106248	chr13	+	110821516	110824749	110824749	110824749	3	110821516,110823570,110824313,	110821704,110823688,110824749,
TCONS_00106247	chr13	+	110821516	110824749	110824749	110824749	3	110821516,110823415,110824313,	110821704,110823688,110824749,
TCONS_00106279	chr13	+	111534174	111534756	111534756	111534756	4	111534174,111534235,111534546,111534665,	111534203,111534485,111534625,111534756,
TCONS_00106280	chr13	+	111534180	111534756	111534756	111534756	3	111534180,111534235,111534546,	111534209,111534485,111534756,
TCONS_00106394	chr13	+	112728113	112728847	112728847	112728847	1	112728113,	112728847,
TCONS_00106447	chr13	+	113534547	113534819	113534819	113534819	2	113534547,113534673,	113534642,113534819,
TCONS_00106616	chr13	+	115459436	115459769	115459769	115459769	2	115459436,115459554,	115459486,115459769,
TCONS_00106657	chr13	+	116319332	116319761	116319761	116319761	3	116319332,116319470,116319742,	116319443,116319703,116319761,
TCONS_00106744	chr13	+	117839392	117839784	117839784	117839784	1	117839392,	117839784,
TCONS_00106759	chr13	+	118001267	118001587	118001587	118001587	1	118001267,	118001587,
TCONS_00106898	chr13	+	120059728	120083817	120083817	120083817	3	120059728,120067409,120083711,	120060507,120067572,120083817,
TCONS_00106968	chr13	-	3108563	3110069	3110069	3110069	2	3108563,3109864,	3108804,3110069,
TCONS_00106992	chr13	-	3298111	3363474	3363474	3363474	2	3298111,3362017,	3298734,3363474,
TCONS_00107239	chr13	-	6248458	6248943	6248943	6248943	2	6248458,6248736,	6248692,6248943,
TCONS_00107240	chr13	-	6248458	6249027	6249027	6249027	2	6248458,6248736,	6248584,6249027,
TCONS_00107374	chr13	-	7472877	7473104	7473104	7473104	2	7472877,7472916,	7472899,7473104,
TCONS_00107484	chr13	-	8963864	8964315	8964315	8964315	1	8963864,	8964315,
TCONS_00107616	chr13	-	10872999	10886664	10886664	10886664	2	10872999,10886509,	10873168,10886664,
TCONS_00107665	chr13	-	12254432	12273307	12273307	12273307	2	12254432,12269848,	12254591,12273307,
TCONS_00107670	chr13	-	12265411	12269264	12269264	12269264	1	12265411,	12269264,
TCONS_00107839	chr13	-	13367624	13368022	13368022	13368022	1	13367624,	13368022,
TCONS_00107889	chr13	-	13952868	13953575	13953575	13953575	2	13952868,13953129,	13952901,13953575,
TCONS_00107892	chr13	-	13952949	13953575	13953575	13953575	2	13952949,13953195,	13952997,13953575,
TCONS_00108026	chr13	-	15210661	15211729	15211729	15211729	3	15210661,15210897,15211350,	15210720,15211072,15211729,
TCONS_00108025	chr13	-	15210661	15211729	15211729	15211729	3	15210661,15210902,15211350,	15210726,15211072,15211729,
TCONS_00108024	chr13	-	15210661	15211729	15211729	15211729	2	15210661,15211421,	15210888,15211729,
TCONS_00108091	chr13	-	16428187	16460671	16460671	16460671	2	16428187,16460025,	16428394,16460671,
TCONS_00108105	chr13	-	16591512	16592454	16592454	16592454	2	16591512,16592261,	16591837,16592454,
TCONS_00108106	chr13	-	16591512	16592526	16592526	16592526	2	16591512,16592331,	16591907,16592526,
TCONS_00108107	chr13	-	16591512	16592639	16592639	16592639	2	16591512,16592331,	16592119,16592639,
TCONS_00108115	chr13	-	16698851	16699857	16699857	16699857	2	16698851,16699834,	16699418,16699857,
TCONS_00108281	chr13	-	20101020	20108458	20108458	20108458	1	20101020,	20108458,
TCONS_00108310	chr13	-	21126475	21128423	21128423	21128423	2	21126475,21127983,	21126705,21128423,
TCONS_00108316	chr13	-	21210813	21211107	21211107	21211107	2	21210813,21211024,	21210991,21211107,
TCONS_00108461	chr13	-	21854799	21858733	21858733	21858733	2	21854799,21856690,	21856637,21858733,
TCONS_00108635	chr13	-	22907871	22915223	22915223	22915223	2	22907871,22915093,	22908240,22915223,
TCONS_00108643	chr13	-	22926234	22929536	22929536	22929536	2	22926234,22927285,	22926241,22929536,
TCONS_00108666	chr13	-	23225998	23226455	23226455	23226455	2	23225998,23226320,	23226276,23226455,
TCONS_00108872	chr13	-	24628854	24656495	24656495	24656495	2	24628854,24656373,	24628957,24656495,
TCONS_00108915	chr13	-	24856141	24864976	24864976	24864976	2	24856141,24863772,	24860558,24864976,
TCONS_00108971	chr13	-	25364439	25365275	25365275	25365275	2	25364439,25364945,	25364449,25365275,
TCONS_00109007	chr13	-	26077521	26077781	26077781	26077781	1	26077521,	26077781,
TCONS_00109311	chr13	-	30880945	30887214	30887214	30887214	2	30880945,30886937,	30881491,30887214,
TCONS_00109312	chr13	-	30885034	30885389	30885389	30885389	1	30885034,	30885389,
TCONS_00109378	chr13	-	31762673	31773433	31773433	31773433	2	31762673,31773031,	31765098,31773433,
TCONS_00109380	chr13	-	31762673	31773549	31773549	31773549	3	31762673,31769290,31773031,	31765098,31769418,31773549,
TCONS_00109379	chr13	-	31762673	31773549	31773549	31773549	3	31762673,31769290,31773031,	31765098,31769653,31773549,
TCONS_00109507	chr13	-	33660369	33660609	33660609	33660609	1	33660369,	33660609,
TCONS_00109609	chr13	-	34182325	34182733	34182733	34182733	1	34182325,	34182733,
TCONS_00109754	chr13	-	35157498	35175231	35175231	35175231	4	35157498,35159270,35171100,35174969,	35157708,35159490,35171258,35175231,
TCONS_00109744	chr13	-	35132215	35132780	35132780	35132780	2	35132215,35132760,	35132658,35132780,
TCONS_00109766	chr13	-	35403828	35405291	35405291	35405291	2	35403828,35404339,	35404286,35405291,
TCONS_00109768	chr13	-	35445898	35501110	35501110	35501110	2	35445898,35500861,	35445907,35501110,
TCONS_00109782	chr13	-	35635770	35637746	35637746	35637746	2	35635770,35636293,	35635881,35637746,
TCONS_00109813	chr13	-	36049637	36049942	36049942	36049942	1	36049637,	36049942,
TCONS_00109897	chr13	-	37528612	37531708	37531708	37531708	2	37528612,37531495,	37528696,37531708,
TCONS_00109896	chr13	-	37528612	37531708	37531708	37531708	3	37528612,37529889,37531495,	37528696,37530045,37531708,
TCONS_00109901	chr13	-	37543761	37545197	37545197	37545197	2	37543761,37545112,	37544337,37545197,
TCONS_00109914	chr13	-	37642456	37691172	37691172	37691172	2	37642456,37690885,	37642480,37691172,
TCONS_00110046	chr13	-	38757082	38772034	38772034	38772034	3	38757082,38766774,38770988,	38757226,38766888,38772034,
TCONS_00110057	chr13	-	38801813	38818989	38818989	38818989	2	38801813,38818845,	38802001,38818989,
TCONS_00110068	chr13	-	38874489	38917578	38917578	38917578	3	38874489,38916122,38917453,	38874720,38916311,38917578,
TCONS_00110075	chr13	-	38911700	38917578	38917578	38917578	3	38911700,38916122,38917451,	38912595,38916311,38917578,
TCONS_00110069	chr13	-	38877449	38878079	38878079	38878079	2	38877449,38877721,	38877679,38878079,
TCONS_00110168	chr13	-	40793848	40794338	40794338	40794338	2	40793848,40794048,	40793937,40794338,
TCONS_00110184	chr13	-	40832935	40833386	40833386	40833386	1	40832935,	40833386,
TCONS_00110237	chr13	-	41329796	41330146	41330146	41330146	1	41329796,	41330146,
TCONS_00110292	chr13	-	42144819	42147012	42147012	42147012	1	42144819,	42147012,
TCONS_00110419	chr13	-	44148789	44149394	44149394	44149394	2	44148789,44149182,	44148873,44149394,
TCONS_00110473	chr13	-	44710122	44717599	44717599	44717599	2	44710122,44717545,	44710344,44717599,
TCONS_00110484	chr13	-	44798753	44801756	44801756	44801756	1	44798753,	44801756,
TCONS_00110545	chr13	-	45438487	45438975	45438975	45438975	2	45438487,45438687,	45438536,45438975,
TCONS_00110864	chr13	-	49106830	49108424	49108424	49108424	1	49106830,	49108424,
TCONS_00110865	chr13	-	49108894	49109347	49109347	49109347	1	49108894,	49109347,
TCONS_00110866	chr13	-	49109635	49110130	49110130	49110130	1	49109635,	49110130,
TCONS_00110895	chr13	-	49257305	49259002	49259002	49259002	3	49257305,49258205,49258940,	49257538,49258271,49259002,
TCONS_00110907	chr13	-	49294940	49295313	49295313	49295313	1	49294940,	49295313,
TCONS_00110976	chr13	-	49893211	49893611	49893611	49893611	2	49893211,49893588,	49893512,49893611,
TCONS_00111050	chr13	-	50542959	50550080	50550080	50550080	3	50542959,50544634,50548964,	50544417,50544779,50550080,
TCONS_00111080	chr13	-	50881401	50882532	50882532	50882532	2	50881401,50881502,	50881430,50882532,
TCONS_00111094	chr13	-	51043077	51046297	51046297	51046297	2	51043077,51045037,	51043150,51046297,
TCONS_00111103	chr13	-	51120477	51121073	51121073	51121073	1	51120477,	51121073,
TCONS_00111163	chr13	-	51477318	51478456	51478456	51478456	2	51477318,51478206,	51477518,51478456,
TCONS_00111180	chr13	-	51729122	51735553	51735553	51735553	2	51729122,51733951,	51729340,51735553,
TCONS_00111269	chr13	-	52538178	52539853	52539853	52539853	2	52538178,52539735,	52538573,52539853,
TCONS_00111284	chr13	-	52649624	52668647	52668647	52668647	5	52649624,52651296,52655548,52656417,52668493,	52651089,52651347,52655649,52656588,52668647,
TCONS_00111290	chr13	-	52828488	52848597	52848597	52848597	3	52828488,52841022,52847821,	52828498,52841145,52848597,
TCONS_00111293	chr13	-	52839908	52848597	52848597	52848597	3	52839908,52841022,52847821,	52839917,52841168,52848597,
TCONS_00111334	chr13	-	53167636	53167896	53167896	53167896	2	53167636,53167776,	53167721,53167896,
TCONS_00111448	chr13	-	54397810	54398965	54398965	54398965	1	54397810,	54398965,
TCONS_00111679	chr13	-	55282476	55284191	55284191	55284191	1	55282476,	55284191,
TCONS_00111689	chr13	-	55305555	55307849	55307849	55307849	2	55305555,55307260,	55305847,55307849,
TCONS_00111887	chr13	-	56168038	56168682	56168682	56168682	1	56168038,	56168682,
TCONS_00111914	chr13	-	56281104	56296228	56296228	56296228	5	56281104,56284349,56286202,56286998,56291754,	56281600,56284608,56286332,56287141,56296228,
TCONS_00111915	chr13	-	56282009	56282296	56282296	56282296	1	56282009,	56282296,
TCONS_00112079	chr13	-	57416303	57498504	57498504	57498504	2	57416303,57498490,	57416643,57498504,
TCONS_00112114	chr13	-	58223799	58224246	58224246	58224246	1	58223799,	58224246,
TCONS_00112232	chr13	-	58769970	58770392	58770392	58770392	1	58769970,	58770392,
TCONS_00112328	chr13	-	59780544	59782227	59782227	59782227	2	59780544,59781722,	59780960,59782227,
TCONS_00112371	chr13	-	60002177	60008487	60008487	60008487	3	60002177,60003809,60008254,	60002708,60003979,60008487,
TCONS_00112499	chr13	-	61513531	61571585	61571585	61571585	3	61513531,61567613,61571273,	61513563,61567676,61571585,
TCONS_00112521	chr13	-	61763314	61764194	61764194	61764194	2	61763314,61764190,	61763779,61764194,
TCONS_00112552	chr13	-	61905609	61911478	61911478	61911478	2	61905609,61905970,	61905765,61911478,
TCONS_00112594	chr13	-	62117261	62129479	62129479	62129479	2	62117261,62127610,	62117412,62129479,
TCONS_00112574	chr13	-	62050466	62052909	62052909	62052909	2	62050466,62052300,	62050528,62052909,
TCONS_00112586	chr13	-	62099843	62100141	62100141	62100141	1	62099843,	62100141,
TCONS_00112611	chr13	-	62183661	62192212	62192212	62192212	2	62183661,62192004,	62186059,62192212,
TCONS_00112617	chr13	-	62193763	62194593	62194593	62194593	2	62193763,62194059,	62193983,62194593,
TCONS_00112645	chr13	-	62354570	62358151	62358151	62358151	2	62354570,62357965,	62356890,62358151,
TCONS_00112654	chr13	-	62364915	62414827	62414827	62414827	4	62364915,62374125,62374452,62410883,	62365055,62374252,62374513,62414827,
TCONS_00112667	chr13	-	62437738	62453781	62453781	62453781	2	62437738,62452837,	62437959,62453781,
TCONS_00112765	chr13	-	62792973	62797508	62797508	62797508	2	62792973,62795714,	62793736,62797508,
TCONS_00112690	chr13	-	62513397	62514989	62514989	62514989	2	62513397,62514678,	62513558,62514989,
TCONS_00112713	chr13	-	62600174	62610935	62610935	62610935	2	62600174,62610244,	62603524,62610935,
TCONS_00112883	chr13	-	64052427	64070075	64070075	64070075	2	64052427,64069860,	64054848,64070075,
TCONS_00112961	chr13	-	64421118	64421381	64421381	64421381	1	64421118,	64421381,
TCONS_00113004	chr13	-	64725364	64725813	64725813	64725813	1	64725364,	64725813,
TCONS_00113017	chr13	-	65029977	65030529	65030529	65030529	2	65029977,65030419,	65030317,65030529,
TCONS_00113081	chr13	-	65436679	65449893	65449893	65449893	4	65436679,65441856,65442285,65449791,	65437816,65441917,65442412,65449893,
TCONS_00113133	chr13	-	65810255	65812456	65812456	65812456	3	65810255,65811007,65811630,	65810811,65811083,65812456,
TCONS_00113092	chr13	-	65579331	65586237	65586237	65586237	4	65579331,65581686,65582090,65585647,	65580241,65581889,65582176,65586237,
TCONS_00113096	chr13	-	65581425	65604663	65604663	65604663	3	65581425,65582090,65604566,	65581889,65582217,65604663,
TCONS_00113097	chr13	-	65582528	65586237	65586237	65586237	2	65582528,65585647,	65583875,65586237,
TCONS_00113098	chr13	-	65592685	65597994	65597994	65597994	2	65592685,65597537,	65592896,65597994,
TCONS_00113099	chr13	-	65604794	65606749	65606749	65606749	2	65604794,65606254,	65604980,65606749,
TCONS_00113114	chr13	-	65668547	65675026	65675026	65675026	2	65668547,65674785,	65668628,65675026,
TCONS_00113116	chr13	-	65700254	65815107	65815107	65815107	2	65700254,65814013,	65700280,65815107,
TCONS_00113117	chr13	-	65704368	65706316	65706316	65706316	2	65704368,65705648,	65704471,65706316,
TCONS_00113119	chr13	-	65711134	65721214	65721214	65721214	4	65711134,65716821,65717225,65721052,	65711442,65717024,65717311,65721214,
TCONS_00113120	chr13	-	65714908	65721214	65721214	65721214	4	65714908,65716821,65717225,65721052,	65715406,65717024,65717311,65721214,
TCONS_00113121	chr13	-	65716530	65721214	65721214	65721214	3	65716530,65717225,65721052,	65717024,65717352,65721214,
TCONS_00113126	chr13	-	65776741	65788857	65788857	65788857	2	65776741,65784556,	65778624,65788857,
TCONS_00113131	chr13	-	65793207	65806141	65806141	65806141	4	65793207,65793810,65800012,65805022,	65793610,65793937,65800426,65806141,
TCONS_00113139	chr13	-	65825828	65845712	65845712	65845712	2	65825828,65845629,	65826008,65845712,
TCONS_00113150	chr13	-	65998090	66003006	66003006	66003006	2	65998090,66002658,	65998213,66003006,
TCONS_00113151	chr13	-	65998090	66006055	66006055	66006055	3	65998090,66005369,66005695,	65998213,66005496,66006055,
TCONS_00113160	chr13	-	66072772	66098540	66098540	66098540	4	66072772,66079537,66079973,66098070,	66072941,66079772,66080100,66098540,
TCONS_00113161	chr13	-	66077045	66098540	66098540	66098540	3	66077045,66079973,66098070,	66079772,66080100,66098540,
TCONS_00113172	chr13	-	66210404	66213045	66213045	66213045	2	66210404,66211158,	66211130,66213045,
TCONS_00113166	chr13	-	66135741	66138732	66138732	66138732	2	66135741,66136608,	66136007,66138732,
TCONS_00113167	chr13	-	66152267	66154377	66154377	66154377	2	66152267,66154344,	66152808,66154377,
TCONS_00113170	chr13	-	66196102	66214027	66214027	66214027	3	66196102,66202016,66213730,	66196527,66208656,66214027,
TCONS_00113186	chr13	-	66341036	66345055	66345055	66345055	2	66341036,66344935,	66341153,66345055,
TCONS_00113201	chr13	-	66427973	66450194	66450194	66450194	5	66427973,66429558,66443485,66443742,66450094,	66429108,66429701,66443546,66443869,66450194,
TCONS_00113257	chr13	-	66777262	66781748	66781748	66781748	2	66777262,66781641,	66777996,66781748,
TCONS_00113274	chr13	-	66898241	66903501	66903501	66903501	2	66898241,66903400,	66898881,66903501,
TCONS_00113195	chr13	-	66413031	66415578	66415578	66415578	2	66413031,66415144,	66413313,66415578,
TCONS_00113223	chr13	-	66542166	66542708	66542708	66542708	2	66542166,66542510,	66542369,66542708,
TCONS_00113224	chr13	-	66542166	66552342	66552342	66552342	2	66542166,66552172,	66542369,66552342,
TCONS_00113229	chr13	-	66589117	66600362	66600362	66600362	3	66589117,66598411,66599004,	66589249,66598554,66600362,
TCONS_00113230	chr13	-	66589117	66601605	66601605	66601605	4	66589117,66598411,66599004,66600909,	66589249,66598554,66599685,66601605,
TCONS_00113238	chr13	-	66664469	66678557	66678557	66678557	4	66664469,66673854,66674180,66677401,	66664955,66673981,66674241,66678557,
TCONS_00113240	chr13	-	66664469	66697842	66697842	66697842	3	66664469,66673854,66697510,	66664955,66673981,66697842,
TCONS_00113249	chr13	-	66745136	66752393	66752393	66752393	2	66745136,66751634,	66746210,66752393,
TCONS_00113250	chr13	-	66746412	66752393	66752393	66752393	2	66746412,66752282,	66746862,66752393,
TCONS_00113264	chr13	-	66810114	66810848	66810848	66810848	2	66810114,66810397,	66810296,66810848,
TCONS_00113267	chr13	-	66854056	66859284	66859284	66859284	2	66854056,66857980,	66854184,66859284,
TCONS_00113269	chr13	-	66872118	66872651	66872651	66872651	2	66872118,66872319,	66872260,66872651,
TCONS_00113270	chr13	-	66880024	66881192	66881192	66881192	2	66880024,66880255,	66880127,66881192,
TCONS_00113271	chr13	-	66888573	66948637	66948637	66948637	2	66888573,66948262,	66890074,66948637,
TCONS_00113277	chr13	-	66913543	66916108	66916108	66916108	3	66913543,66914418,66916054,	66914070,66914590,66916108,
TCONS_00113278	chr13	-	66923555	66925366	66925366	66925366	2	66923555,66924373,	66923600,66925366,
TCONS_00113360	chr13	-	67334840	67341750	67341750	67341750	3	67334840,67338797,67341080,	67335268,67340950,67341750,
TCONS_00113452	chr13	-	67672044	67674173	67674173	67674173	3	67672044,67672590,67674003,	67672163,67672701,67674173,
TCONS_00113453	chr13	-	67672044	67684482	67684482	67684482	2	67672044,67683611,	67672163,67684482,
TCONS_00113598	chr13	-	68355401	68375541	68375541	68375541	2	68355401,68375250,	68355420,68375541,
TCONS_00113695	chr13	-	69827115	69834186	69834186	69834186	3	69827115,69831828,69833248,	69827372,69831995,69834186,
TCONS_00113700	chr13	-	69911535	69911796	69911796	69911796	1	69911535,	69911796,
TCONS_00114083	chr13	-	74653974	74698862	74698862	74698862	2	74653974,74697137,	74656172,74698862,
TCONS_00114499	chr13	-	81774909	81783306	81783306	81783306	3	81774909,81776696,81783206,	81775412,81776879,81783306,
TCONS_00114607	chr13	-	83469892	83470474	83470474	83470474	2	83469892,83470128,	83469954,83470474,
TCONS_00114641	chr13	-	83883579	83958579	83958579	83958579	2	83883579,83958552,	83887920,83958579,
TCONS_00114732	chr13	-	84449754	84506496	84506496	84506496	2	84449754,84506472,	84450346,84506496,
TCONS_00114779	chr13	-	85163568	85164584	85164584	85164584	2	85163568,85163960,	85163904,85164584,
TCONS_00114782	chr13	-	85163568	85164625	85164625	85164625	2	85163568,85163970,	85163904,85164625,
TCONS_00114781	chr13	-	85163568	85164625	85164625	85164625	2	85163568,85163962,	85163904,85164625,
TCONS_00114856	chr13	-	86243532	86244843	86244843	86244843	2	86243532,86244375,	86244238,86244843,
TCONS_00114925	chr13	-	87493075	87493459	87493459	87493459	2	87493075,87493292,	87493213,87493459,
TCONS_00114976	chr13	-	88413659	88416107	88416107	88416107	2	88413659,88416051,	88413876,88416107,
TCONS_00115157	chr13	-	91393612	91414611	91414611	91414611	3	91393612,91402164,91413828,	91394140,91402280,91414611,
TCONS_00115368	chr13	-	94354627	94385460	94385460	94385460	2	94354627,94384912,	94354643,94385460,
TCONS_00115414	chr13	-	95072927	95076792	95076792	95076792	3	95072927,95075967,95076614,	95074872,95076099,95076792,
TCONS_00115441	chr13	-	95415665	95417637	95417637	95417637	2	95415665,95417606,	95416335,95417637,
TCONS_00115442	chr13	-	95415665	95417652	95417652	95417652	2	95415665,95417606,	95417526,95417652,
TCONS_00115585	chr13	-	97460002	97463872	97463872	97463872	3	97460002,97463321,97463777,	97460575,97463677,97463872,
TCONS_00115591	chr13	-	97497762	97574110	97574110	97574110	12	97497762,97518419,97521938,97522925,97544291,97550263,97561655,97565693,97566605,97568565,97569342,97574062,	97497829,97518590,97522012,97523035,97544332,97550340,97561699,97566254,97566686,97568846,97569419,97574110,
TCONS_00115590	chr13	-	97497762	97574110	97574110	97574110	10	97497762,97518419,97521938,97522925,97544223,97550263,97565693,97568565,97569342,97574062,	97497829,97518590,97522012,97523035,97544332,97550340,97566254,97568846,97569419,97574110,
TCONS_00115602	chr13	-	97621617	97623390	97623390	97623390	2	97621617,97622555,	97621748,97623390,
TCONS_00115607	chr13	-	97648142	97663036	97663036	97663036	2	97648142,97662913,	97649078,97663036,
TCONS_00115610	chr13	-	97674034	97679617	97679617	97679617	2	97674034,97679438,	97674085,97679617,
TCONS_00115657	chr13	-	98047903	98052893	98052893	98052893	2	98047903,98052674,	98048924,98052893,
TCONS_00115660	chr13	-	98062141	98066695	98066695	98066695	2	98062141,98066210,	98062298,98066695,
TCONS_00115700	chr13	-	98329791	98353885	98353885	98353885	3	98329791,98333814,98352985,	98330161,98333940,98353885,
TCONS_00115737	chr13	-	98593216	98595090	98595090	98595090	2	98593216,98595076,	98594139,98595090,
TCONS_00115868	chr13	-	99381846	99384781	99384781	99384781	2	99381846,99383173,	99381881,99384781,
TCONS_00115929	chr13	-	99916691	99919037	99919037	99919037	2	99916691,99918375,	99916774,99919037,
TCONS_00115961	chr13	-	100384579	100386459	100386459	100386459	2	100384579,100386308,	100384814,100386459,
TCONS_00115968	chr13	-	100483334	100492837	100492837	100492837	2	100483334,100492202,	100485688,100492837,
TCONS_00115985	chr13	-	100708182	100708557	100708557	100708557	1	100708182,	100708557,
TCONS_00116065	chr13	-	101358905	101364538	101364538	101364538	2	101358905,101363926,	101359020,101364538,
TCONS_00116204	chr13	-	103119318	103119603	103119603	103119603	1	103119318,	103119603,
TCONS_00116213	chr13	-	103371483	103384679	103384679	103384679	3	103371483,103375498,103384333,	103371731,103375597,103384679,
TCONS_00116285	chr13	-	104510895	104514170	104514170	104514170	2	104510895,104513372,	104511371,104514170,
TCONS_00116415	chr13	-	106197754	106197998	106197998	106197998	2	106197754,106197973,	106197946,106197998,
TCONS_00116517	chr13	-	107824192	107824583	107824583	107824583	1	107824192,	107824583,
TCONS_00116525	chr13	-	107874692	107912155	107912155	107912155	2	107874692,107911982,	107874960,107912155,
TCONS_00116641	chr13	-	110821550	110824753	110824753	110824753	3	110821550,110823570,110824313,	110821704,110823688,110824753,
TCONS_00116891	chr13	-	113929306	113929554	113929554	113929554	1	113929306,	113929554,
TCONS_00116966	chr13	-	114508619	114514849	114514849	114514849	2	114508619,114513954,	114508728,114514849,
TCONS_00116967	chr13	-	114508619	114534018	114534018	114534018	2	114508619,114533907,	114516272,114534018,
TCONS_00116996	chr13	-	114988796	114990401	114990401	114990401	2	114988796,114990184,	114989471,114990401,
TCONS_00117053	chr13	-	116319371	116344815	116344815	116344815	2	116319371,116344797,	116319661,116344815,
TCONS_00117129	chr13	-	117839393	117839933	117839933	117839933	1	117839393,	117839933,
TCONS_00118374	chr14	+	3555865	3564240	3564240	3564240	3	3555865,3556953,3564101,	3556027,3557085,3564240,
TCONS_00118381	chr14	+	3651379	3652396	3652396	3652396	2	3651379,3652199,	3651975,3652396,
TCONS_00118840	chr14	+	6359052	6365347	6365347	6365347	2	6359052,6363890,	6359219,6365347,
TCONS_00118841	chr14	+	6359052	6372493	6372493	6372493	4	6359052,6360596,6363890,6370419,	6359219,6360710,6364041,6372493,
TCONS_00119151	chr14	+	8636454	8640818	8640818	8640818	2	8636454,8640109,	8637010,8640818,
TCONS_00119150	chr14	+	8636454	8640818	8640818	8640818	2	8636454,8640428,	8637010,8640818,
TCONS_00119152	chr14	+	8641500	8641831	8641831	8641831	1	8641500,	8641831,
TCONS_00119197	chr14	+	9025628	9026419	9026419	9026419	2	9025628,9026022,	9025883,9026419,
TCONS_00119289	chr14	+	12103476	12104324	12104324	12104324	2	12103476,12103840,	12103583,12104324,
TCONS_00119389	chr14	+	14526146	14527445	14527445	14527445	2	14526146,14527090,	14526878,14527445,
TCONS_00119387	chr14	+	14526146	14527445	14527445	14527445	2	14526146,14526666,	14526454,14527445,
TCONS_00119486	chr14	+	15283795	15288841	15288841	15288841	3	15283795,15284734,15288526,	15284025,15284881,15288841,
TCONS_00119502	chr14	+	15499586	15516211	15516211	15516211	5	15499586,15502772,15503115,15513755,15515073,	15500586,15502890,15503272,15513892,15516211,
TCONS_00119504	chr14	+	15512683	15514379	15514379	15514379	2	15512683,15514276,	15513892,15514379,
TCONS_00119574	chr14	+	16781748	16787717	16787717	16787717	2	16781748,16787696,	16782085,16787717,
TCONS_00119701	chr14	+	18005175	18005620	18005620	18005620	1	18005175,	18005620,
TCONS_00119788	chr14	+	19289817	19296984	19296984	19296984	2	19289817,19296101,	19289843,19296984,
TCONS_00119792	chr14	+	19296075	19299962	19299962	19299962	2	19296075,19299515,	19296341,19299962,
TCONS_00119831	chr14	+	19729214	19729450	19729450	19729450	1	19729214,	19729450,
TCONS_00119883	chr14	+	20429455	20430272	20430272	20430272	2	20429455,20429815,	20429555,20430272,
TCONS_00119921	chr14	+	20843022	20852242	20852242	20852242	2	20843022,20852027,	20843197,20852242,
TCONS_00119922	chr14	+	20843045	20844736	20844736	20844736	2	20843045,20844309,	20843197,20844736,
TCONS_00119947	chr14	+	21029806	21040820	21040820	21040820	2	21029806,21040249,	21029999,21040820,
TCONS_00119950	chr14	+	21036867	21040820	21040820	21040820	2	21036867,21040249,	21036980,21040820,
TCONS_00119949	chr14	+	21036867	21040820	21040820	21040820	2	21036867,21040249,	21036967,21040820,
TCONS_00119952	chr14	+	21072899	21076414	21076414	21076414	3	21072899,21075326,21076144,	21073132,21075353,21076414,
TCONS_00120093	chr14	+	21715845	21716466	21716466	21716466	2	21715845,21716334,	21716129,21716466,
TCONS_00120092	chr14	+	21715845	21716466	21716466	21716466	2	21715845,21716120,	21715902,21716466,
TCONS_00120242	chr14	+	25210044	25210898	25210898	25210898	2	25210044,25210369,	25210312,25210898,
TCONS_00120318	chr14	+	26149614	26150443	26150443	26150443	2	26149614,26150324,	26150276,26150443,
TCONS_00120369	chr14	+	26527299	26527735	26527735	26527735	1	26527299,	26527735,
TCONS_00120487	chr14	+	27091837	27155274	27155274	27155274	4	27091837,27134667,27138742,27155163,	27091869,27135261,27138897,27155274,
TCONS_00120489	chr14	+	27134210	27155274	27155274	27155274	4	27134210,27135117,27138742,27155163,	27134793,27135529,27138897,27155274,
TCONS_00120519	chr14	+	27385327	27385767	27385767	27385767	1	27385327,	27385767,
TCONS_00120668	chr14	+	29613436	29614249	29614249	29614249	2	29613436,29614105,	29613645,29614249,
TCONS_00120698	chr14	+	30600036	30763166	30763166	30763166	8	30600036,30600826,30601027,30616885,30618303,30676595,30762701,30762916,	30600316,30600933,30601280,30616955,30618394,30676738,30762767,30763166,
TCONS_00120697	chr14	+	30600036	30763166	30763166	30763166	6	30600036,30600826,30601027,30676595,30762701,30762916,	30600316,30600933,30601280,30676738,30762767,30763166,
TCONS_00120703	chr14	+	30657003	30763166	30763166	30763166	4	30657003,30676595,30762701,30762916,	30657100,30676738,30762767,30763166,
TCONS_00120710	chr14	+	30772149	30775520	30775520	30775520	2	30772149,30772922,	30772448,30775520,
TCONS_00120943	chr14	+	32285920	32286168	32286168	32286168	1	32285920,	32286168,
TCONS_00121093	chr14	+	33535012	33535301	33535301	33535301	2	33535012,33535210,	33535161,33535301,
TCONS_00121100	chr14	+	33765958	33768758	33768758	33768758	2	33765958,33768718,	33766187,33768758,
TCONS_00121208	chr14	+	35175611	35178272	35178272	35178272	2	35175611,35176863,	35176111,35178272,
TCONS_00121271	chr14	+	35589799	35591426	35591426	35591426	3	35589799,35590189,35590377,	35590103,35590295,35591426,
TCONS_00121336	chr14	+	37915098	37923291	37923291	37923291	3	37915098,37920559,37923164,	37915877,37920640,37923291,
TCONS_00121337	chr14	+	37926882	37927390	37927390	37927390	1	37926882,	37927390,
TCONS_00121348	chr14	+	38010545	38011232	38011232	38011232	2	38010545,38010836,	38010624,38011232,
TCONS_00121373	chr14	+	38524469	38524829	38524829	38524829	2	38524469,38524795,	38524657,38524829,
TCONS_00121458	chr14	+	40573556	40617562	40617562	40617562	2	40573556,40617326,	40573882,40617562,
TCONS_00121486	chr14	+	41263179	41269315	41269315	41269315	2	41263179,41269181,	41263452,41269315,
TCONS_00121495	chr14	+	41371433	41371713	41371713	41371713	1	41371433,	41371713,
TCONS_00121533	chr14	+	41785993	41787770	41787770	41787770	1	41785993,	41787770,
TCONS_00121593	chr14	+	42176657	42181505	42181505	42181505	2	42176657,42180943,	42176759,42181505,
TCONS_00121619	chr14	+	42345425	42350158	42350158	42350158	3	42345425,42348894,42350033,	42345541,42349069,42350158,
TCONS_00121734	chr14	+	43414767	43421469	43421469	43421469	3	43414767,43418771,43421184,	43414852,43418915,43421469,
TCONS_00121783	chr14	+	43846649	43856008	43856008	43856008	3	43846649,43847160,43855831,	43846722,43847566,43856008,
TCONS_00121907	chr14	+	44714303	44714604	44714604	44714604	2	44714303,44714416,	44714333,44714604,
TCONS_00122017	chr14	+	46163064	46163374	46163374	46163374	1	46163064,	46163374,
TCONS_00122020	chr14	+	46171523	46172263	46172263	46172263	2	46171523,46172166,	46171922,46172263,
TCONS_00122055	chr14	+	46345075	46351342	46351342	46351342	2	46345075,46349979,	46345466,46351342,
TCONS_00122186	chr14	+	47966017	47982915	47982915	47982915	3	47966017,47976242,47982398,	47966370,47976527,47982915,
TCONS_00122187	chr14	+	47971117	47971706	47971706	47971706	1	47971117,	47971706,
TCONS_00122188	chr14	+	47972040	47972381	47972381	47972381	1	47972040,	47972381,
TCONS_00122192	chr14	+	47983277	47984907	47984907	47984907	2	47983277,47984661,	47983532,47984907,
TCONS_00122214	chr14	+	48070095	48085476	48085476	48085476	2	48070095,48085093,	48070187,48085476,
TCONS_00122271	chr14	+	48495014	48496916	48496916	48496916	2	48495014,48496367,	48495541,48496916,
TCONS_00122273	chr14	+	48571929	48574485	48574485	48574485	2	48571929,48574363,	48572572,48574485,
TCONS_00122283	chr14	+	48715400	48718858	48718858	48718858	3	48715400,48716702,48718726,	48715798,48716948,48718858,
TCONS_00122295	chr14	+	48921015	48921437	48921437	48921437	2	48921015,48921246,	48921117,48921437,
TCONS_00122317	chr14	+	49274933	49275297	49275297	49275297	1	49274933,	49275297,
TCONS_00122336	chr14	+	49318776	49326479	49326479	49326479	2	49318776,49326453,	49318958,49326479,
TCONS_00122349	chr14	+	49347088	49365437	49365437	49365437	4	49347088,49347973,49364349,49364997,	49347659,49348187,49364448,49365437,
TCONS_00122457	chr14	+	50583022	50591230	50591230	50591230	2	50583022,50591040,	50583044,50591230,
TCONS_00122492	chr14	+	51085705	51086131	51086131	51086131	1	51085705,	51086131,
TCONS_00122552	chr14	+	51518179	51518518	51518518	51518518	1	51518179,	51518518,
TCONS_00122573	chr14	+	51585213	51598113	51598113	51598113	2	51585213,51597859,	51585235,51598113,
TCONS_00122582	chr14	+	51662206	51662517	51662517	51662517	1	51662206,	51662517,
TCONS_00122768	chr14	+	52927042	52930361	52930361	52930361	2	52927042,52929139,	52928046,52930361,
TCONS_00122777	chr14	+	52988394	52989398	52989398	52989398	1	52988394,	52989398,
TCONS_00122812	chr14	+	53382771	53383677	53383677	53383677	2	53382771,53383454,	53382830,53383677,
TCONS_00122909	chr14	+	53958111	53963677	53963677	53963677	2	53958111,53963525,	53958516,53963677,
TCONS_00122946	chr14	+	54233487	54234965	54234965	54234965	2	54233487,54234608,	54233685,54234965,
TCONS_00122947	chr14	+	54233487	54235432	54235432	54235432	2	54233487,54235147,	54233685,54235432,
TCONS_00122989	chr14	+	54513416	54517029	54517029	54517029	2	54513416,54516630,	54513824,54517029,
TCONS_00122998	chr14	+	54554741	54556264	54556264	54556264	2	54554741,54555844,	54555629,54556264,
TCONS_00123000	chr14	+	54554741	54556264	54556264	54556264	3	54554741,54555608,54555844,	54555394,54555629,54556264,
TCONS_00123002	chr14	+	54554741	54556264	54556264	54556264	3	54554741,54555705,54556037,	54555491,54555822,54556264,
TCONS_00123001	chr14	+	54554741	54556264	54556264	54556264	3	54554741,54555608,54555920,	54555394,54555705,54556264,
TCONS_00122999	chr14	+	54554741	54556264	54556264	54556264	2	54554741,54556059,	54555844,54556264,
TCONS_00122997	chr14	+	54554741	54556264	54556264	54556264	2	54554741,54555920,	54555491,54556264,
TCONS_00122996	chr14	+	54554741	54556264	54556264	54556264	2	54554741,54555608,	54555394,54556264,
TCONS_00123087	chr14	+	54852419	54852718	54852718	54852718	1	54852419,	54852718,
TCONS_00123216	chr14	+	55314409	55316402	55316402	55316402	4	55314409,55314714,55315679,55316243,	55314628,55315381,55315823,55316402,
TCONS_00123518	chr14	+	56332530	56332924	56332924	56332924	1	56332530,	56332924,
TCONS_00123853	chr14	+	59984587	59984986	59984986	59984986	1	59984587,	59984986,
TCONS_00123995	chr14	+	61931292	61933167	61933167	61933167	2	61931292,61932880,	61931986,61933167,
TCONS_00124124	chr14	+	63603454	63603716	63603716	63603716	1	63603454,	63603716,
TCONS_00124127	chr14	+	63610980	63611521	63611521	63611521	1	63610980,	63611521,
TCONS_00124328	chr14	+	65753178	65761572	65761572	65761572	2	65753178,65760684,	65753999,65761572,
TCONS_00124332	chr14	+	65791187	65804423	65804423	65804423	3	65791187,65795339,65803936,	65791271,65795515,65804423,
TCONS_00124467	chr14	+	66988841	66989296	66989296	66989296	2	66988841,66989147,	66988979,66989296,
TCONS_00124516	chr14	+	67586307	67586753	67586753	67586753	1	67586307,	67586753,
TCONS_00124522	chr14	+	67597942	67601996	67601996	67601996	2	67597942,67598851,	67598023,67601996,
TCONS_00124527	chr14	+	67692070	67692387	67692387	67692387	1	67692070,	67692387,
TCONS_00124529	chr14	+	67713346	67743960	67743960	67743960	3	67713346,67743063,67743745,	67713488,67743181,67743960,
TCONS_00124779	chr14	+	70832724	70833633	70833633	70833633	1	70832724,	70833633,
TCONS_00124867	chr14	+	71252719	71273707	71273707	71273707	4	71252719,71255587,71272061,71272748,	71252802,71255716,71272213,71273707,
TCONS_00124928	chr14	+	73379742	73380305	73380305	73380305	1	73379742,	73380305,
TCONS_00125036	chr14	+	74738115	74749188	74749188	74749188	2	74738115,74749148,	74738290,74749188,
TCONS_00125040	chr14	+	74947933	74949767	74949767	74949767	2	74947933,74949509,	74948018,74949767,
TCONS_00125118	chr14	+	75779033	75794644	75794644	75794644	2	75779033,75794426,	75779304,75794644,
TCONS_00125155	chr14	+	76233294	76238416	76238416	76238416	1	76233294,	76238416,
TCONS_00125184	chr14	+	76450350	76451071	76451071	76451071	1	76450350,	76451071,
TCONS_00125187	chr14	+	76481577	76481916	76481916	76481916	1	76481577,	76481916,
TCONS_00125191	chr14	+	76484257	76484560	76484560	76484560	1	76484257,	76484560,
TCONS_00125203	chr14	+	76594697	76602886	76602886	76602886	2	76594697,76602337,	76594867,76602886,
TCONS_00125308	chr14	+	77024022	77030597	77030597	77030597	2	77024022,77029972,	77025009,77030597,
TCONS_00125311	chr14	+	77032331	77065293	77065293	77065293	3	77032331,77038072,77063703,	77032983,77043038,77065293,
TCONS_00125312	chr14	+	77032331	77087104	77087104	77087104	5	77032331,77038072,77079261,77079932,77086640,	77032983,77038239,77079405,77081716,77087104,
TCONS_00125314	chr14	+	77035215	77087104	77087104	77087104	2	77035215,77086640,	77038239,77087104,
TCONS_00125317	chr14	+	77068997	77087104	77087104	77087104	3	77068997,77079932,77086640,	77079405,77081716,77087104,
TCONS_00125316	chr14	+	77068997	77087104	77087104	77087104	4	77068997,77079261,77079932,77086640,	77078186,77079405,77081716,77087104,
TCONS_00125304	chr14	+	77008195	77019962	77019962	77019962	2	77008195,77019760,	77008269,77019962,
TCONS_00125400	chr14	+	78666793	78667232	78667232	78667232	2	78666793,78667133,	78667095,78667232,
TCONS_00125408	chr14	+	78861053	78861422	78861422	78861422	1	78861053,	78861422,
TCONS_00125589	chr14	+	82662932	82669305	82669305	82669305	2	82662932,82669013,	82663104,82669305,
TCONS_00125670	chr14	+	85157970	85158658	85158658	85158658	1	85157970,	85158658,
TCONS_00125694	chr14	+	85746148	85844874	85844874	85844874	2	85746148,85844729,	85746410,85844874,
TCONS_00125756	chr14	+	87789327	87792061	87792061	87792061	2	87789327,87791601,	87790914,87792061,
TCONS_00125778	chr14	+	88231611	88251299	88251299	88251299	2	88231611,88251042,	88231638,88251299,
TCONS_00125784	chr14	+	88436784	88439127	88439127	88439127	2	88436784,88439040,	88437143,88439127,
TCONS_00125835	chr14	+	90478196	90485381	90485381	90485381	2	90478196,90485250,	90478531,90485381,
TCONS_00125833	chr14	+	90478196	90485381	90485381	90485381	2	90478196,90484953,	90478234,90485381,
TCONS_00125841	chr14	+	90694469	90701663	90701663	90701663	2	90694469,90701540,	90694677,90701663,
TCONS_00125844	chr14	+	90700170	90701663	90701663	90701663	2	90700170,90701540,	90701514,90701663,
TCONS_00125880	chr14	+	92130214	92130776	92130776	92130776	2	92130214,92130648,	92130319,92130776,
TCONS_00125881	chr14	+	92136581	92138814	92138814	92138814	2	92136581,92138433,	92136672,92138814,
TCONS_00125953	chr14	+	95677244	95684879	95684879	95684879	2	95677244,95683784,	95677277,95684879,
TCONS_00126065	chr14	+	99725708	99729985	99729985	99729985	2	99725708,99729660,	99726016,99729985,
TCONS_00126090	chr14	+	99818049	99842449	99842449	99842449	4	99818049,99822505,99830901,99840745,	99818218,99822560,99831026,99842449,
TCONS_00126098	chr14	+	99859039	99879443	99879443	99879443	2	99859039,99879239,	99859061,99879443,
TCONS_00126174	chr14	+	101024804	101032616	101032616	101032616	2	101024804,101032550,	101025012,101032616,
TCONS_00126173	chr14	+	101024804	101032616	101032616	101032616	2	101024804,101032550,	101024986,101032616,
TCONS_00126177	chr14	+	101024810	101032616	101032616	101032616	2	101024810,101032555,	101025027,101032616,
TCONS_00126181	chr14	+	101130298	101136678	101136678	101136678	3	101130298,101136248,101136575,	101130485,101136432,101136678,
TCONS_00126356	chr14	+	103910819	103911808	103911808	103911808	2	103910819,103911730,	103911046,103911808,
TCONS_00126513	chr14	+	105103662	105144949	105144949	105144949	3	105103662,105115088,105144919,	105104140,105115197,105144949,
TCONS_00126514	chr14	+	105114987	105176697	105176697	105176697	2	105114987,105176677,	105115202,105176697,
TCONS_00126575	chr14	+	105803646	105805646	105805646	105805646	2	105803646,105805149,	105803708,105805646,
TCONS_00126619	chr14	+	106259299	106259775	106259775	106259775	1	106259299,	106259775,
TCONS_00126636	chr14	+	106322294	106322496	106322496	106322496	1	106322294,	106322496,
TCONS_00126675	chr14	+	106662361	106663262	106663262	106663262	3	106662361,106662824,106662999,	106662762,106662915,106663262,
TCONS_00126686	chr14	+	106699930	106772238	106772238	106772238	3	106699930,106730683,106772202,	106700104,106730772,106772238,
TCONS_00126719	chr14	+	107556958	107672266	107672266	107672266	4	107556958,107588011,107669767,107672000,	107557826,107588143,107669917,107672266,
TCONS_00126926	chr14	+	111759394	111760435	111760435	111760435	2	111759394,111759983,	111759875,111760435,
TCONS_00127044	chr14	+	114494038	114502427	114502427	114502427	2	114494038,114502101,	114494115,114502427,
TCONS_00127299	chr14	+	119184061	119184642	119184642	119184642	2	119184061,119184238,	119184114,119184642,
TCONS_00127415	chr14	+	121167856	121173822	121173822	121173822	2	121167856,121173612,	121170065,121173822,
TCONS_00127489	chr14	+	121922780	121923309	121923309	121923309	2	121922780,121923114,	121922973,121923309,
TCONS_00127717	chr14	-	3108280	3116418	3116418	3116418	2	3108280,3115993,	3108365,3116418,
TCONS_00127787	chr14	-	4052308	4057305	4057305	4057305	2	4052308,4056691,	4053525,4057305,
TCONS_00127857	chr14	-	4476955	4477353	4477353	4477353	2	4476955,4477243,	4477146,4477353,
TCONS_00128217	chr14	-	7109000	7120333	7120333	7120333	2	7109000,7120121,	7109894,7120333,
TCONS_00128516	chr14	-	8636366	8640174	8640174	8640174	2	8636366,8640109,	8637010,8640174,
TCONS_00128517	chr14	-	8636366	8640837	8640837	8640837	2	8636366,8640428,	8637010,8640837,
TCONS_00128531	chr14	-	8789529	8796215	8796215	8796215	2	8789529,8793031,	8790358,8796215,
TCONS_00128548	chr14	-	8905026	8907588	8907588	8907588	2	8905026,8907203,	8906746,8907588,
TCONS_00128596	chr14	-	9241314	9242081	9242081	9242081	2	9241314,9241958,	9241875,9242081,
TCONS_00128771	chr14	-	14526226	14527299	14527299	14527299	3	14526226,14526783,14527090,	14526571,14526878,14527299,
TCONS_00128769	chr14	-	14526226	14527299	14527299	14527299	2	14526226,14527090,	14526454,14527299,
TCONS_00128848	chr14	-	15283760	15289010	15289010	15289010	3	15283760,15284734,15288526,	15284025,15284881,15289010,
TCONS_00128916	chr14	-	16781747	16787716	16787716	16787716	2	16781747,16787696,	16782081,16787716,
TCONS_00128929	chr14	-	16977094	16978182	16978182	16978182	2	16977094,16977808,	16977320,16978182,
TCONS_00128967	chr14	-	18005086	18005620	18005620	18005620	1	18005086,	18005620,
TCONS_00129159	chr14	-	20429491	20430318	20430318	20430318	2	20429491,20429815,	20429555,20430318,
TCONS_00129189	chr14	-	20842979	20844818	20844818	20844818	2	20842979,20844309,	20843197,20844818,
TCONS_00129190	chr14	-	20842979	20852093	20852093	20852093	2	20842979,20852027,	20843197,20852093,
TCONS_00129215	chr14	-	21031639	21040850	21040850	21040850	3	21031639,21039883,21040189,	21031805,21040047,21040850,
TCONS_00129218	chr14	-	21036867	21040850	21040850	21040850	2	21036867,21040249,	21036980,21040850,
TCONS_00129217	chr14	-	21036867	21040850	21040850	21040850	2	21036867,21040249,	21036967,21040850,
TCONS_00129486	chr14	-	25209918	25210883	25210883	25210883	3	25209918,25210088,25210369,	25209935,25210312,25210883,
TCONS_00129524	chr14	-	25843623	25843885	25843885	25843885	2	25843623,25843870,	25843835,25843885,
TCONS_00129686	chr14	-	27134569	27139401	27139401	27139401	4	27134569,27135117,27138742,27139112,	27134793,27135261,27138897,27139401,
TCONS_00129687	chr14	-	27134569	27155274	27155274	27155274	3	27134569,27138742,27155163,	27135261,27138897,27155274,
TCONS_00129760	chr14	-	27833900	27835213	27835213	27835213	2	27833900,27834753,	27834463,27835213,
TCONS_00129768	chr14	-	27962812	28036674	28036674	28036674	4	27962812,27966147,28022074,28036571,	27962974,27966241,28022141,28036674,
TCONS_00129850	chr14	-	29613524	29614436	29614436	29614436	2	29613524,29614105,	29613645,29614436,
TCONS_00129875	chr14	-	30600033	30763477	30763477	30763477	6	30600033,30600826,30601027,30676595,30762701,30762916,	30600316,30600933,30601280,30676738,30762767,30763477,
TCONS_00129876	chr14	-	30656920	30763477	30763477	30763477	4	30656920,30676595,30762701,30762916,	30657100,30676738,30762767,30763477,
TCONS_00129939	chr14	-	31405424	31405892	31405892	31405892	1	31405424,	31405892,
TCONS_00130148	chr14	-	32272456	32283640	32283640	32283640	3	32272456,32278522,32283548,	32277564,32278665,32283640,
TCONS_00130195	chr14	-	32500466	32502706	32502706	32502706	2	32500466,32501923,	32500537,32502706,
TCONS_00130279	chr14	-	33113694	33131323	33131323	33131323	2	33113694,33131072,	33118581,33131323,
TCONS_00130345	chr14	-	34183640	34183972	34183972	34183972	1	34183640,	34183972,
TCONS_00130382	chr14	-	34864458	34865967	34865967	34865967	2	34864458,34865655,	34864769,34865967,
TCONS_00130401	chr14	-	35031271	35031495	35031495	35031495	1	35031271,	35031495,
TCONS_00130454	chr14	-	35475132	35475844	35475844	35475844	2	35475132,35475443,	35475250,35475844,
TCONS_00130527	chr14	-	37915107	37923468	37923468	37923468	3	37915107,37920559,37923164,	37915877,37920640,37923468,
TCONS_00130528	chr14	-	37927254	37927705	37927705	37927705	2	37927254,37927577,	37927545,37927705,
TCONS_00130536	chr14	-	37956397	37956938	37956938	37956938	2	37956397,37956619,	37956441,37956938,
TCONS_00130561	chr14	-	38501421	38501825	38501825	38501825	2	38501421,38501701,	38501676,38501825,
TCONS_00130581	chr14	-	38752473	38851742	38851742	38851742	2	38752473,38851656,	38752700,38851742,
TCONS_00130585	chr14	-	38904569	38905593	38905593	38905593	2	38904569,38905484,	38904985,38905593,
TCONS_00130664	chr14	-	41359741	41361484	41361484	41361484	2	41359741,41361361,	41360513,41361484,
TCONS_00130667	chr14	-	41362621	41411513	41411513	41411513	2	41362621,41411448,	41363132,41411513,
TCONS_00130753	chr14	-	42228352	42232335	42232335	42232335	3	42228352,42231670,42232194,	42228571,42231790,42232335,
TCONS_00130755	chr14	-	42237533	42239513	42239513	42239513	2	42237533,42238742,	42238143,42239513,
TCONS_00130820	chr14	-	42920900	42926580	42926580	42926580	2	42920900,42926480,	42921058,42926580,
TCONS_00130841	chr14	-	43109216	43115800	43115800	43115800	5	43109216,43109860,43113187,43114455,43115474,	43109418,43110106,43113307,43114566,43115800,
TCONS_00130888	chr14	-	43496837	43502714	43502714	43502714	3	43496837,43497628,43501795,	43496948,43497810,43502714,
TCONS_00130892	chr14	-	43524424	43528889	43528889	43528889	3	43524424,43525257,43528259,	43524863,43525328,43528889,
TCONS_00130916	chr14	-	43638081	43640794	43640794	43640794	2	43638081,43639727,	43638177,43640794,
TCONS_00130949	chr14	-	43855840	43857132	43857132	43857132	2	43855840,43856974,	43855946,43857132,
TCONS_00131001	chr14	-	44109378	44110524	44110524	44110524	2	44109378,44110119,	44109609,44110524,
TCONS_00131097	chr14	-	44803681	44810452	44810452	44810452	2	44803681,44810368,	44804675,44810452,
TCONS_00131102	chr14	-	44876632	44877662	44877662	44877662	2	44876632,44877501,	44877210,44877662,
TCONS_00131111	chr14	-	45059587	45072206	45072206	45072206	2	45059587,45071759,	45059980,45072206,
TCONS_00131180	chr14	-	46011228	46012928	46012928	46012928	1	46011228,	46012928,
TCONS_00131298	chr14	-	47079266	47101835	47101835	47101835	2	47079266,47101816,	47080283,47101835,
TCONS_00131311	chr14	-	47413017	47415129	47415129	47415129	2	47413017,47414801,	47413545,47415129,
TCONS_00131364	chr14	-	47971237	47971737	47971737	47971737	1	47971237,	47971737,
TCONS_00131368	chr14	-	47976738	47977644	47977644	47977644	1	47976738,	47977644,
TCONS_00131386	chr14	-	48073548	48074146	48074146	48074146	2	48073548,48074077,	48073700,48074146,
TCONS_00131406	chr14	-	48197980	48229444	48229444	48229444	2	48197980,48228839,	48198412,48229444,
TCONS_00131435	chr14	-	48475406	48495720	48495720	48495720	2	48475406,48495258,	48475664,48495720,
TCONS_00131441	chr14	-	48509652	48509970	48509970	48509970	2	48509652,48509802,	48509767,48509970,
TCONS_00131687	chr14	-	51085706	51086130	51086130	51086130	1	51085706,	51086130,
TCONS_00131855	chr14	-	52521438	52521731	52521731	52521731	1	52521438,	52521731,
TCONS_00131856	chr14	-	52522507	52522825	52522825	52522825	1	52522507,	52522825,
TCONS_00131913	chr14	-	52729359	52729641	52729641	52729641	1	52729359,	52729641,
TCONS_00131972	chr14	-	52926954	52929864	52929864	52929864	2	52926954,52929139,	52928046,52929864,
TCONS_00131986	chr14	-	52988479	52988968	52988968	52988968	1	52988479,	52988968,
TCONS_00131987	chr14	-	52989119	52989368	52989368	52989368	1	52989119,	52989368,
TCONS_00132020	chr14	-	53382794	53383737	53383737	53383737	2	53382794,53383454,	53382830,53383737,
TCONS_00132050	chr14	-	53652154	53655729	53655729	53655729	3	53652154,53654192,53655565,	53653305,53654288,53655729,
TCONS_00132092	chr14	-	53958127	53963688	53963688	53963688	2	53958127,53963525,	53958516,53963688,
TCONS_00132106	chr14	-	54233479	54234965	54234965	54234965	2	54233479,54234608,	54233685,54234965,
TCONS_00132107	chr14	-	54233479	54235417	54235417	54235417	2	54233479,54235147,	54233685,54235417,
TCONS_00132140	chr14	-	54513381	54517044	54517044	54517044	2	54513381,54516630,	54513824,54517044,
TCONS_00132147	chr14	-	54554691	54556232	54556232	54556232	2	54554691,54555920,	54555491,54556232,
TCONS_00132149	chr14	-	54554691	54556232	54556232	54556232	2	54554691,54555920,	54555705,54556232,
TCONS_00132151	chr14	-	54554691	54556232	54556232	54556232	3	54554691,54555608,54556059,	54555394,54555844,54556232,
TCONS_00132152	chr14	-	54554691	54556232	54556232	54556232	3	54554691,54555705,54556037,	54555491,54555822,54556232,
TCONS_00132150	chr14	-	54554691	54556232	54556232	54556232	2	54554691,54556037,	54555822,54556232,
TCONS_00132148	chr14	-	54554691	54556232	54556232	54556232	2	54554691,54556059,	54555629,54556232,
TCONS_00132145	chr14	-	54554691	54556232	54556232	54556232	2	54554691,54555608,	54555394,54556232,
TCONS_00132181	chr14	-	54912037	54917827	54917827	54917827	2	54912037,54916955,	54913208,54917827,
TCONS_00132188	chr14	-	54957952	54962933	54962933	54962933	2	54957952,54962573,	54958160,54962933,
TCONS_00132737	chr14	-	56813328	56815287	56815287	56815287	2	56813328,56815041,	56814829,56815287,
TCONS_00132993	chr14	-	59520972	59521268	59521268	59521268	2	59520972,59521064,	59520998,59521268,
TCONS_00133122	chr14	-	60990796	60991180	60991180	60991180	2	60990796,60991056,	60991020,60991180,
TCONS_00133222	chr14	-	62182590	62187996	62187996	62187996	2	62182590,62186918,	62182792,62187996,
TCONS_00133252	chr14	-	62233307	62234024	62234024	62234024	1	62233307,	62234024,
TCONS_00133293	chr14	-	62868610	62879463	62879463	62879463	2	62868610,62879399,	62868751,62879463,
TCONS_00133341	chr14	-	63583909	63585006	63585006	63585006	1	63583909,	63585006,
TCONS_00133515	chr14	-	65739357	65740672	65740672	65740672	2	65739357,65740036,	65739928,65740672,
TCONS_00133516	chr14	-	65753113	65761765	65761765	65761765	2	65753113,65760684,	65753999,65761765,
TCONS_00133517	chr14	-	65791152	65804813	65804813	65804813	3	65791152,65795339,65803936,	65791271,65795515,65804813,
TCONS_00133518	chr14	-	65792307	65792557	65792557	65792557	1	65792307,	65792557,
TCONS_00133688	chr14	-	67713265	67743975	67743975	67743975	3	67713265,67743063,67743745,	67713488,67743181,67743975,
TCONS_00134067	chr14	-	71252728	71273649	71273649	71273649	4	71252728,71255587,71272061,71272748,	71252802,71255716,71272213,71273649,
TCONS_00134135	chr14	-	73218850	73247372	73247372	73247372	4	73218850,73221801,73240881,73247158,	73220193,73221863,73241201,73247372,
TCONS_00134137	chr14	-	73226928	73247372	73247372	73247372	3	73226928,73240881,73247158,	73228460,73241201,73247372,
TCONS_00134147	chr14	-	73315084	73316931	73316931	73316931	2	73315084,73315874,	73315238,73316931,
TCONS_00134149	chr14	-	73315343	73316931	73316931	73316931	2	73315343,73315874,	73315662,73316931,
TCONS_00134196	chr14	-	73754945	73761107	73761107	73761107	2	73754945,73755616,	73755291,73761107,
TCONS_00134239	chr14	-	74537271	74538428	74538428	74538428	2	74537271,74537682,	74537468,74538428,
TCONS_00134383	chr14	-	76594648	76603147	76603147	76603147	2	76594648,76602337,	76594867,76603147,
TCONS_00134442	chr14	-	77008150	77025839	77025839	77025839	2	77008150,77024672,	77008269,77025839,
TCONS_00134454	chr14	-	77023467	77087104	77087104	77087104	5	77023467,77029972,77031051,77032798,77086640,	77025009,77030367,77031148,77032983,77087104,
TCONS_00134641	chr14	-	80374934	80380500	80380500	80380500	2	80374934,80379987,	80375258,80380500,
TCONS_00134762	chr14	-	83896041	83896349	83896349	83896349	1	83896041,	83896349,
TCONS_00134763	chr14	-	83896462	83896874	83896874	83896874	1	83896462,	83896874,
TCONS_00134779	chr14	-	84573962	84574169	84574169	84574169	1	84573962,	84574169,
TCONS_00134822	chr14	-	85746194	85844787	85844787	85844787	2	85746194,85844729,	85746410,85844787,
TCONS_00134828	chr14	-	86133098	86137608	86137608	86137608	2	86133098,86137333,	86133117,86137608,
TCONS_00134854	chr14	-	87035478	87035920	87035920	87035920	2	87035478,87035854,	87035720,87035920,
TCONS_00134853	chr14	-	87035478	87035920	87035920	87035920	2	87035478,87035884,	87035716,87035920,
TCONS_00134856	chr14	-	87049673	87050257	87050257	87050257	2	87049673,87050220,	87050082,87050257,
TCONS_00134958	chr14	-	90478196	90485376	90485376	90485376	2	90478196,90485250,	90478531,90485376,
TCONS_00134956	chr14	-	90478196	90485376	90485376	90485376	2	90478196,90484953,	90478234,90485376,
TCONS_00134963	chr14	-	90694469	90695462	90695462	90695462	2	90694469,90694703,	90694677,90695462,
TCONS_00134964	chr14	-	90694469	90701670	90701670	90701670	2	90694469,90701540,	90694677,90701670,
TCONS_00134969	chr14	-	90700771	90701670	90701670	90701670	2	90700771,90701540,	90701514,90701670,
TCONS_00134999	chr14	-	92116828	92120066	92120066	92120066	2	92116828,92119984,	92117024,92120066,
TCONS_00135083	chr14	-	95961488	95962142	95962142	95962142	2	95961488,95961936,	95961627,95962142,
TCONS_00135184	chr14	-	99749796	99750548	99750548	99750548	2	99749796,99750300,	99750083,99750548,
TCONS_00135205	chr14	-	99965923	99972171	99972171	99972171	2	99965923,99971929,	99965955,99972171,
TCONS_00135198	chr14	-	99858989	99879450	99879450	99879450	2	99858989,99879239,	99859061,99879450,
TCONS_00135254	chr14	-	100885801	100886049	100886049	100886049	2	100885801,100886018,	100885993,100886049,
TCONS_00135261	chr14	-	101024807	101032615	101032615	101032615	2	101024807,101032550,	101025012,101032615,
TCONS_00135262	chr14	-	101024807	101032616	101032616	101032616	2	101024807,101032550,	101024986,101032616,
TCONS_00135266	chr14	-	101130298	101136652	101136652	101136652	3	101130298,101136248,101136575,	101130485,101136432,101136652,
TCONS_00135573	chr14	-	105104060	105144948	105144948	105144948	3	105104060,105115094,105144919,	105104141,105115197,105144948,
TCONS_00135689	chr14	-	105801195	105803752	105803752	105803752	3	105801195,105802338,105803601,	105801576,105803164,105803752,
TCONS_00135719	chr14	-	106318955	106322231	106322231	106322231	2	106318955,106321524,	106321179,106322231,
TCONS_00135744	chr14	-	106519310	106519733	106519733	106519733	1	106519310,	106519733,
TCONS_00135766	chr14	-	106673948	106758109	106758109	106758109	3	106673948,106730684,106758085,	106673968,106730902,106758109,
TCONS_00135776	chr14	-	106699998	106827561	106827561	106827561	3	106699998,106730683,106827537,	106700112,106730770,106827561,
TCONS_00135777	chr14	-	106699998	106827561	106827561	106827561	3	106699998,106730683,106827537,	106700117,106730770,106827561,
TCONS_00135772	chr14	-	106699998	106827561	106827561	106827561	3	106699998,106730683,106827537,	106700116,106730770,106827561,
TCONS_00135770	chr14	-	106699998	106827561	106827561	106827561	3	106699998,106730683,106827537,	106700104,106730770,106827561,
TCONS_00135959	chr14	-	111759404	111760425	111760425	111760425	2	111759404,111759983,	111759875,111760425,
TCONS_00136057	chr14	-	112688540	112713595	112713595	112713595	5	112688540,112706640,112709550,112710491,112712492,	112691521,112706769,112709713,112710555,112713595,
TCONS_00136062	chr14	-	112732063	112739120	112739120	112739120	2	112732063,112738935,	112732154,112739120,
TCONS_00136069	chr14	-	112808788	112825743	112825743	112825743	2	112808788,112825570,	112808836,112825743,
TCONS_00136108	chr14	-	114494051	114502446	114502446	114502446	2	114494051,114502101,	114494115,114502446,
TCONS_00136125	chr14	-	114661513	114715927	114715927	114715927	2	114661513,114715903,	114661722,114715927,
TCONS_00136160	chr14	-	115244489	115268114	115268114	115268114	2	115244489,115267906,	115244534,115268114,
TCONS_00136304	chr14	-	119147612	119152026	119152026	119152026	2	119147612,119151965,	119148215,119152026,
TCONS_00136422	chr14	-	121165310	121166136	121166136	121166136	2	121165310,121165561,	121165525,121166136,
TCONS_00136427	chr14	-	121172950	121173272	121173272	121173272	1	121172950,	121173272,
TCONS_00136437	chr14	-	121194516	121197649	121197649	121197649	1	121194516,	121197649,
TCONS_00136448	chr14	-	121221361	121222114	121222114	121222114	2	121221361,121222012,	121221577,121222114,
TCONS_00136461	chr14	-	121295590	121295894	121295894	121295894	1	121295590,	121295894,
TCONS_00136489	chr14	-	121854879	121855708	121855708	121855708	2	121854879,121855150,	121855063,121855708,
TCONS_00136948	chr15	+	5631750	5638127	5638127	5638127	2	5631750,5637912,	5631987,5638127,
TCONS_00136984	chr15	+	5972891	5994702	5994702	5994702	3	5972891,5994248,5994602,	5975834,5994506,5994702,
TCONS_00136983	chr15	+	5972891	5994702	5994702	5994702	3	5972891,5994248,5994602,	5975649,5994506,5994702,
TCONS_00136982	chr15	+	5972891	5994702	5994702	5994702	3	5972891,5994248,5994602,	5978032,5994486,5994702,
TCONS_00136990	chr15	+	6035248	6037078	6037078	6037078	2	6035248,6036799,	6035307,6037078,
TCONS_00137032	chr15	+	6492552	6507082	6507082	6507082	4	6492552,6495930,6498896,6506384,	6492848,6496340,6499030,6507082,
TCONS_00137121	chr15	+	7710667	7737162	7737162	7737162	2	7710667,7737138,	7710985,7737162,
TCONS_00137193	chr15	+	8679127	8714401	8714401	8714401	2	8679127,8714163,	8679251,8714401,
TCONS_00137204	chr15	+	8782144	8814514	8814514	8814514	3	8782144,8787917,8814278,	8782470,8787998,8814514,
TCONS_00137214	chr15	+	8864645	8865163	8865163	8865163	1	8864645,	8865163,
TCONS_00137244	chr15	+	9138283	9156288	9156288	9156288	2	9138283,9153031,	9138307,9156288,
TCONS_00137380	chr15	+	10993384	10993726	10993726	10993726	2	10993384,10993438,	10993412,10993726,
TCONS_00137606	chr15	+	16047160	16106463	16106463	16106463	2	16047160,16106421,	16047623,16106463,
TCONS_00137630	chr15	+	16828224	16844897	16844897	16844897	3	16828224,16829137,16844646,	16828841,16829411,16844897,
TCONS_00137886	chr15	+	24246041	24250939	24250939	24250939	3	24246041,24250079,24250856,	24246695,24250244,24250939,
TCONS_00137914	chr15	+	24786951	24787428	24787428	24787428	1	24786951,	24787428,
TCONS_00137994	chr15	+	25756741	25757069	25757069	25757069	1	25756741,	25757069,
TCONS_00138014	chr15	+	26106601	26106900	26106900	26106900	2	26106601,26106872,	26106830,26106900,
TCONS_00138053	chr15	+	27205282	27207567	27207567	27207567	2	27205282,27206976,	27206800,27207567,
TCONS_00138158	chr15	+	29682371	29682733	29682733	29682733	2	29682371,29682487,	29682461,29682733,
TCONS_00138183	chr15	+	30079233	30092052	30092052	30092052	2	30079233,30091721,	30079282,30092052,
TCONS_00138184	chr15	+	30081235	30092052	30092052	30092052	2	30081235,30091721,	30081256,30092052,
TCONS_00138224	chr15	+	31461067	31463939	31463939	31463939	2	31461067,31461869,	31461692,31463939,
TCONS_00138225	chr15	+	31461081	31474972	31474972	31474972	3	31461081,31461869,31474803,	31461278,31462998,31474972,
TCONS_00138250	chr15	+	31622812	31626515	31626515	31626515	2	31622812,31626031,	31622897,31626515,
TCONS_00138318	chr15	+	33746966	33768250	33768250	33768250	2	33746966,33767245,	33746995,33768250,
TCONS_00138320	chr15	+	33761208	33768250	33768250	33768250	2	33761208,33765866,	33761478,33768250,
TCONS_00138339	chr15	+	33956282	33998212	33998212	33998212	2	33956282,33997909,	33956792,33998212,
TCONS_00138340	chr15	+	33957030	33998212	33998212	33998212	2	33957030,33997909,	33957656,33998212,
TCONS_00138513	chr15	+	36383508	36384946	36384946	36384946	2	36383508,36384623,	36383704,36384946,
TCONS_00138539	chr15	+	36562632	36587549	36587549	36587549	3	36562632,36584818,36587436,	36562714,36584872,36587549,
TCONS_00138542	chr15	+	36597651	36599889	36599889	36599889	3	36597651,36599016,36599350,	36598491,36599205,36599889,
TCONS_00138567	chr15	+	36656272	36660516	36660516	36660516	3	36656272,36658234,36660186,	36656723,36658283,36660516,
TCONS_00138584	chr15	+	36872407	36885857	36885857	36885857	5	36872407,36874885,36878641,36882843,36884875,	36872559,36874973,36878802,36882913,36885857,
TCONS_00138608	chr15	+	36973932	36975755	36975755	36975755	3	36973932,36974932,36975449,	36974086,36975351,36975755,
TCONS_00138631	chr15	+	37087355	37096544	37096544	37096544	2	37087355,37095958,	37087452,37096544,
TCONS_00138713	chr15	+	38112005	38131978	38131978	38131978	3	38112005,38116254,38131834,	38114326,38116565,38131978,
TCONS_00138741	chr15	+	38238225	38238832	38238832	38238832	3	38238225,38238481,38238807,	38238337,38238561,38238832,
TCONS_00138743	chr15	+	38243067	38272899	38272899	38272899	3	38243067,38265561,38272529,	38243226,38265658,38272899,
TCONS_00138793	chr15	+	38634599	38636198	38636198	38636198	2	38634599,38635409,	38635184,38636198,
TCONS_00138888	chr15	+	39965966	39976496	39976496	39976496	2	39965966,39976364,	39966115,39976496,
TCONS_00138936	chr15	+	41178983	41184126	41184126	41184126	4	41178983,41180352,41180852,41182623,	41179032,41180474,41180929,41184126,
TCONS_00138941	chr15	+	41178987	41184126	41184126	41184126	2	41178987,41180352,	41179032,41184126,
TCONS_00138939	chr15	+	41178987	41184126	41184126	41184126	3	41178987,41182623,41183841,	41179032,41182741,41184126,
TCONS_00138938	chr15	+	41178987	41184126	41184126	41184126	5	41178987,41180352,41180852,41182623,41183841,	41179032,41180474,41180929,41182667,41184126,
TCONS_00138937	chr15	+	41178987	41184126	41184126	41184126	5	41178987,41180352,41180852,41182623,41183841,	41179032,41180474,41180929,41182741,41184126,
TCONS_00138944	chr15	+	41178987	41198065	41198065	41198065	5	41178987,41182623,41190427,41190959,41197878,	41179032,41182741,41190509,41191208,41198065,
TCONS_00139152	chr15	+	44113366	44115015	44115015	44115015	2	44113366,44114450,	44113597,44115015,
TCONS_00139241	chr15	+	45532485	45548146	45548146	45548146	2	45532485,45547305,	45533203,45548146,
TCONS_00139501	chr15	+	51828054	51829060	51829060	51829060	2	51828054,51828607,	51828106,51829060,
TCONS_00139631	chr15	+	55097356	55097791	55097791	55097791	1	55097356,	55097791,
TCONS_00139684	chr15	+	56358688	56359056	56359056	56359056	2	56358688,56358956,	56358801,56359056,
TCONS_00139701	chr15	+	56678844	56701015	56701015	56701015	2	56678844,56700569,	56678887,56701015,
TCONS_00139874	chr15	+	58931887	58935530	58935530	58935530	4	58931887,58932230,58933611,58935188,	58932008,58932284,58933795,58935530,
TCONS_00139902	chr15	+	59435956	59436175	59436175	59436175	1	59435956,	59436175,
TCONS_00139971	chr15	+	60681587	60682304	60682304	60682304	2	60681587,60682044,	60681768,60682304,
TCONS_00140088	chr15	+	62920682	62927577	62927577	62927577	2	62920682,62927344,	62920798,62927577,
TCONS_00140158	chr15	+	64219023	64272518	64272518	64272518	2	64219023,64272344,	64219064,64272518,
TCONS_00140168	chr15	+	64420236	64424331	64424331	64424331	4	64420236,64421681,64422690,64423393,	64420623,64421859,64422767,64424331,
TCONS_00140170	chr15	+	64420236	64429771	64429771	64429771	4	64420236,64421681,64422690,64429346,	64420623,64421820,64422767,64429771,
TCONS_00140173	chr15	+	64420264	64424331	64424331	64424331	2	64420264,64421681,	64420623,64424331,
TCONS_00140190	chr15	+	64938258	64947456	64947456	64947456	2	64938258,64947262,	64939199,64947456,
TCONS_00140346	chr15	+	66974336	66975199	66975199	66975199	2	66974336,66975130,	66974603,66975199,
TCONS_00140360	chr15	+	67734909	67735157	67735157	67735157	1	67734909,	67735157,
TCONS_00140418	chr15	+	69047781	69101247	69101247	69101247	2	69047781,69100582,	69048627,69101247,
TCONS_00140577	chr15	+	73503593	73504061	73504061	73504061	2	73503593,73503785,	73503677,73504061,
TCONS_00140592	chr15	+	73671222	73671840	73671840	73671840	3	73671222,73671382,73671508,	73671331,73671478,73671840,
TCONS_00140600	chr15	+	73704675	73710201	73710201	73710201	2	73704675,73710131,	73705130,73710201,
TCONS_00140753	chr15	+	74481393	74483278	74483278	74483278	1	74481393,	74483278,
TCONS_00140755	chr15	+	74490697	74495235	74495235	74495235	2	74490697,74491354,	74491056,74495235,
TCONS_00140881	chr15	+	75462305	75464275	75464275	75464275	1	75462305,	75464275,
TCONS_00140932	chr15	+	75699768	75717813	75717813	75717813	15	75699768,75701705,75702798,75706710,75712826,75714934,75715083,75715374,75715716,75716110,75716364,75716592,75716837,75717062,75717430,	75700535,75701907,75702999,75712103,75714799,75715000,75715186,75715494,75715884,75716284,75716508,75716707,75716975,75717247,75717813,
TCONS_00140931	chr15	+	75699768	75717813	75717813	75717813	10	75699768,75702798,75712001,75714934,75715083,75715374,75715716,75716110,75716592,75717062,	75701907,75711925,75714799,75715000,75715186,75715494,75715884,75716508,75716975,75717813,
TCONS_00140928	chr15	+	75699768	75717813	75717813	75717813	10	75699768,75702798,75714934,75715083,75715374,75715716,75716110,75716364,75716592,75717062,	75701882,75714821,75715000,75715186,75715494,75715884,75716284,75716508,75716975,75717813,
TCONS_00140940	chr15	+	75717898	75719910	75719910	75719910	3	75717898,75718463,75718856,	75718306,75718616,75719910,
TCONS_00141002	chr15	+	75875072	75876125	75876125	75876125	2	75875072,75875973,	75875878,75876125,
TCONS_00141039	chr15	+	75980741	75981201	75981201	75981201	1	75980741,	75981201,
TCONS_00141369	chr15	+	77152614	77154854	77154854	77154854	2	77152614,77153741,	77152659,77154854,
TCONS_00141384	chr15	+	77206809	77207744	77207744	77207744	1	77206809,	77207744,
TCONS_00141385	chr15	+	77207802	77208647	77208647	77208647	1	77207802,	77208647,
TCONS_00141435	chr15	+	77681626	77686296	77686296	77686296	2	77681626,77686231,	77682315,77686296,
TCONS_00141522	chr15	+	78404842	78412043	78412043	78412043	2	78404842,78411914,	78405102,78412043,
TCONS_00141552	chr15	+	78635729	78637153	78637153	78637153	2	78635729,78637107,	78635889,78637153,
TCONS_00141560	chr15	+	78667636	78667917	78667917	78667917	2	78667636,78667759,	78667710,78667917,
TCONS_00141561	chr15	+	78668761	78669108	78669108	78669108	1	78668761,	78669108,
TCONS_00141621	chr15	+	78845909	78856350	78856350	78856350	2	78845909,78855925,	78847562,78856350,
TCONS_00141634	chr15	+	78876029	78878856	78878856	78878856	2	78876029,78878569,	78876376,78878856,
TCONS_00141730	chr15	+	79291953	79293979	79293979	79293979	2	79291953,79293509,	79291972,79293979,
TCONS_00141731	chr15	+	79292171	79293979	79293979	79293979	2	79292171,79292831,	79292436,79293979,
TCONS_00141859	chr15	+	79859749	79869428	79869428	79869428	4	79859749,79863028,79863704,79868878,	79860036,79863123,79863857,79869428,
TCONS_00141884	chr15	+	79995865	79996803	79996803	79996803	1	79995865,	79996803,
TCONS_00141891	chr15	+	80059818	80060090	80060090	80060090	1	80059818,	80060090,
TCONS_00142024	chr15	+	81345173	81345817	81345817	81345817	1	81345173,	81345817,
TCONS_00142062	chr15	+	81528494	81529060	81529060	81529060	1	81528494,	81529060,
TCONS_00142112	chr15	+	81797046	81799881	81799881	81799881	2	81797046,81798785,	81798677,81799881,
TCONS_00142164	chr15	+	82080543	82082632	82082632	82082632	2	82080543,82081382,	82080958,82082632,
TCONS_00142203	chr15	+	82192908	82198446	82198446	82198446	2	82192908,82198025,	82193203,82198446,
TCONS_00142436	chr15	+	84153315	84153542	84153542	84153542	1	84153315,	84153542,
TCONS_00142458	chr15	+	84469240	84469635	84469635	84469635	2	84469240,84469311,	84469257,84469635,
[truncated: 4,702 more rows]
